# Supplementary material for: Network Analysis of the Systemic Response to Fasciola hepatica Infection in Sheep Reveals Changes in Fibrosis, Apoptosis, Toll-Like Receptors 3/4, and B Cell Function
Source: Front Immunol. 2017 Apr 25;8:485. doi: 10.3389/fimmu.2017.00485 (PMC5403899; doi:10.3389/fimmu.2017.00485)
Supplement: Table S1 — InnateDB-curated molecular interactions and associated DEG from acute stage of Fasciola hepatica infection. [file Data_Sheet_1.XLSX]

## Sheet: Description
Data Sheet S1.
This file include three parts:
(1) 2458 InnateDB-curated interactions generated from samples representing the acute stage of Fasciola hepatica infection.
(2) 458 PBMC-related interactions manually selected from the 2458 InnateDB-curated interactions according to the InnateDB-recorded interaction evidence (cell types) that refers to the experimental procedures and conditions.
(3) 336 distinct DEG involved in these 458 interactions.

## Sheet: Total 2458 Interactions
idgroup	fullname	species	type	numPublications	PMIDs	sourceDBIds	interactorTypes	submissionStatus	lastModifified	tissue	cellType
156881	CYTH1 interacts with SNX27	Homo sapiens	physical association	1	17577583	IDB-155394	protein - protein	reviewed	2010-02-21	acute lymphoblastic leukemia cell line	natural killer cell
148634	CYTIP interacts with SNX27	Homo sapiens	physical association	1	17577583	IDB-155393	protein - protein	reviewed	2010-02-21	acute lymphoblastic leukemia cell line	natural killer cell
285570	RELA physically interacts with HSPA1A	Homo sapiens	physical interaction	1	9250404	IDB-117093	protein - protein	reviewed	2010-03-07	acute lymphoblastic leukemia cell line	T cell
188352	ETS1 physically interacts with CHUK	Homo sapiens	physical interaction	1	15469934	IDB-115954; IDB-115953	protein - dna	reviewed	2008-03-30	acute lymphoblastic leukemia cell line	B cell
139346	TP53 physically interacts with ETS1	Homo sapiens	physical interaction	1	15469934	IDB-115955; IDB-115956	protein - protein	reviewed	2008-03-30	acute lymphoblastic leukemia cell line	B cell
313857	LGALS1 interacts with SPN	Homo sapiens	physical association	3	1.96358e+23	IDB-188787; BIOGRID-317239; IDB-188773; IDB-189764	protein - protein	reviewed	2012-02-14	acute lymphoblastic leukemia cell line, monocyte-derived dendritic cell	T cell, dendritic cell
470282	PRKCZ interacts with FADD	Homo sapiens	physical association	1	11739185	BIOGRID-301964; IDB-155620	protein - protein	reviewed	2012-02-14	acute myeloid leukemia cell line	myoblast
308417	PRKCZ physically interacts with AKT3	Homo sapiens	physical interaction	1	12162751	IDB-155577; BIOGRID-303839; BIOGRID-303836	protein - protein	reviewed	2012-02-14	adipocyte
100307	IRF9 physically associates with IRF9	Homo sapiens	physical association	1	16195385	IDB-185782	protein - dna	reviewed	2010-03-07	adrenocortical carcinoma cell	epithelial cell
154372	IDO1 interacts with IFNGR1	Homo sapiens	physical association	1	16785527	IDB-187119	protein - dna	reviewed	2010-03-07	amniotic cell line	epithelial cell
154373	IDO1 interacts with IFNG	Homo sapiens	physical association	1	16785527	IDB-187120	protein - dna	reviewed	2010-03-07	amniotic cell line	epithelial cell
315822	ITGB5 interacts with TLN1	Homo sapiens	physical association	1	22025551	IDB-649557	protein - protein	reviewed	2013-03-03	aorta smooth muscle cell line	smooth muscle cell
341432	RELA interacts with ELF3	Homo sapiens	physical association	1	11036073	IDB-188096	protein - dna	reviewed	2010-04-25	aorta smooth muscle cell line	smooth muscle cell
285718	RELA interacts with NOX1	Homo sapiens	physical association	1	20457132	IDB-188586	protein - dna	reviewed	2010-05-23	aorta thoracica smooth muscle	smooth muscle cell
363265	TNFRSF1A physically interacts with DAB2IP	Homo sapiens	physical interaction	1	15310755	IDB-118329; IDB-118336	protein - protein	reviewed	2010-03-07	aorta, EAhy 926 cell	endothelial cell
285842	IRF4 interacts with RELA	Homo sapiens	transcriptional regulation	1	17785208	IDB-185458; IDB-185457	protein - dna	reviewed	2009-10-28	ascites	B cell
285528	NFKBIB physically interacts with RELA	Homo sapiens	physical interaction	1	16792530	IDB-117299; IDB-117300	protein - dna	reviewed	2008-07-10	astrocytoma cell line	astrocyte
199337	BTK physically interacts with FAS	Homo sapiens	physical interaction	1	9880544	IDB-114624	protein - protein	reviewed	2008-03-30	B-cell acute lymphoblastic leukemia cell	B cell
45979	TNFSF13B physically interacts with CD40	Homo sapiens	physical interaction	1	17567982	IDB-117006; IDB-117007	protein - dna	reviewed	2008-07-10	B-cell lymphoma cell	B cell
113812	BCL2A1 physically interacts with CD40	Homo sapiens	physical interaction	1	17567982	IDB-117015; IDB-117014	protein - dna	reviewed	2008-07-10	B-cell lymphoma cell	B cell
50559	MYB physically associates with MYB	Homo sapiens	physical association	2	194428218093978	IDB-185001	protein - dna	reviewed	2009-10-27	B-cell lymphoma cell	B cell
290784	NFKBIA interacts with CISH	Homo sapiens	physical association	1	19596990	IDB-185869	protein - protein	reviewed	2010-03-07	biliary epithelial cell	epithelial cell
29855	SOD1 interacts with CEBPD	Homo sapiens	transcriptional regulation	1	20385105	IDB-225630	protein - dna	reviewed	2011-08-21	bladder transitional cell carcinoma cell line
173360	PSMB10 interacts with RELA	Homo sapiens	physical association	1	18694960	IDB-157314	protein - dna	reviewed	2010-03-07	bladder transitional cell carcinoma cell line
131467	SP1 interacts with IL10	Homo sapiens	transcriptional regulation	1	20072143	IDB-187189	protein - dna	reviewed	2010-02-14	blood	B cell
229464	PLCG2 physically interacts with PLCG2	Homo sapiens	physical interaction	1	10469124	IDB-116097	protein - protein	reviewed	2008-03-30	blood	platelet
352494	PTPN1 physically interacts with LAT	Homo sapiens	physical interaction	1	12857726	IDB-117660	protein - protein	reviewed	2008-07-10	blood	platelet
282554	ITGB2 interacts with YWHAQ	Homo sapiens	physical association	1	16301335	IDB-190017	protein - protein	reviewed	2011-01-09	blood	T cell
352505	SRC physically interacts with PTPN1	Homo sapiens	physical interaction	2	128577269600099	IDB-117663; BIOGRID-853164	protein - protein	reviewed	2013-07-09	blood	platelet
154358	Phosphorylation of 86108 by 86108	Homo sapiens	phosphorylation reaction	2	1107871815665810	IDB-120711; IDB-118776; IDB-120715	protein - protein	reviewed	2009-01-25	blood	neutrophil
224245	CASP8 physically interacts with MAPK14	Homo sapiens	physical interaction	1	14970175	IDB-114802	protein - protein	reviewed	2008-03-30	blood	neutrophil
28024	Phosphorylation of 78534 by 84613	Homo sapiens	phosphorylation	1	14970175	IDB-114804	protein - protein	reviewed	2008-09-28	blood	neutrophil
363258	TNFRSF1A physically interacts with PRKCD	Homo sapiens	physical interaction	2	1107871815115700	IDB-118781; IDB-118765; BIOGRID-824581	protein - protein	reviewed	2013-07-09	blood	neutrophil
271439	Phosphorylation of 40082 by 40082	Homo sapiens	phosphorylation reaction	2	1760304611078710	MINT-5010423; IDB-118773	protein - protein	reviewed	2009-01-25	blood	neutrophil
27446	Phosphorylation of 65194 by 65194	Homo sapiens	phosphorylation reaction	1	11078718	IDB-118774	protein - protein	reviewed	2008-10-05	blood	neutrophil
36797	Phosphorylation of 20895 by 20895	Homo sapiens	phosphorylation reaction	1	11078718	IDB-118775	protein - protein	reviewed	2008-10-05	blood	neutrophil
363351	Phosphorylation of 13807 by 40082	Homo sapiens	phosphorylation	1	11078718	IDB-118768	protein - protein	reviewed	2008-09-28	blood	neutrophil
363251	TNFRSF1A physically interacts with PRKCB	Homo sapiens	physical interaction	1	11078718	IDB-118767	protein - protein	reviewed	2008-08-31	blood	neutrophil
375371	LY86 physically interacts with TLR4	Homo sapiens	physical interaction	1	11584270	IDB-114679	protein - protein	reviewed	2010-03-07	B-lymphoblast
21560	Complex of 3 interactors	Homo sapiens	physical association	1	15485634	IDB-188528	protein - protein	reviewed	2010-05-23	B-lymphoblastoid cell line	lymphocyte
358716	IRF3 interacts with CREBBP	Homo sapiens	physical association	22	1.83093e+172	BIOGRID-683655; IDB-185191; BIOGRID-860707; BIOGRID-863601; BIOGRID-853836; IDB-1634306; BIOGRID-798331; BIOGRID-855626; IDB-157580; BIOGRID-798422; IDB-185232; IDB-185233; IDB-185253; BIOGRID-853632; BIOGRID-816517; BIOGRID-858121; IDB-185166; IDB-186292; BIOGRID-816519; IDB-185359; IDB-185178; IDB-185319; EBI-7830896; BIOGRID-861086; BIOGRID-603729; IDB-185276; IDB-185165; IDB-185336; BIOGRID-7…	protein - protein	reviewed	2014-11-29	B-lymphoblastoid cell line, embryonic kidney cell line, kidney cell line, peripheral blood mononuclear cell, monocyte-derived dendritic cell, cervical cancer cell line, peripheral blood, monocyte, uterine adenocarcinoma cell line, uterine adenocarcinoma cell	epithelial cell, macrophage, dendritic cell, B cell, monocyte
379638	IKBKB physically interacts with DOK1	Homo sapiens	physical interaction	1	15574499	IDB-113900; IDB-113901	protein - protein	reviewed	2010-03-07	B-lymphoblastoid cell line, kidney cell line	B cell
21546	TRAF3 interacts with CD40	Homo sapiens	physical association	15	1.73325e+115	IDB-118951; BIOGRID-717646; DIP-75870E; BIOGRID-721885; BIOGRID-718066; BIOGRID-697079; BIOGRID-722921; IDB-118820; IDB-118950; BIOGRID-718589; BIOGRID-717491; IDB-118829; BIOGRID-691326; IDB-118919; BIOGRID-718663; BIOGRID-304278; BIOGRID-720094	protein - protein	reviewed	2014-11-29	B-lymphoblastoid cell line, ovary, saphenous vein	epithelial cell, B cell, blood vessel endothelial cell
175139	WBP11 physically interacts with SRC	Homo sapiens	physical interaction	1	11375989	IDB-114712	protein - protein	reviewed	2010-03-07	B-lymphocyte cell line	B cell
42249	WBP11 physically interacts with NCF1	Homo sapiens	physical interaction	1	11375989	IDB-114710	protein - protein	reviewed	2010-03-07	B-lymphocyte cell line	B cell
257829	IRF8 interacts with IRF2	Homo sapiens	physical association	1	7768900	IDB-157167; BIOGRID-317892	protein - protein	reviewed	2012-02-14	B-lymphocyte cell line	lymphocyte
127686	CAMLG interacts with TRAF5	Homo sapiens	physical association	1	20676093	IDB-223387	protein - protein	reviewed	2011-03-27	B-lymphoma cell line	B cell
296033	Complex of 3 interactors	Homo sapiens	phosphorylation	2	1673796016023080	IDB-116384; IDB-116359	protein - protein	reviewed	2010-03-07	B-lymphoma cell line, kidney cell line	B cell
49513	TRAF5 interacts with CD40	Homo sapiens	physical association	5	1.73325e+39	BIOGRID-718064; IDB-223371; IDB-118821; BIOGRID-722922; BIOGRID-717648; BIOGRID-827215	protein - protein	reviewed	2013-07-09	B-lymphoma cell line, saphenous vein	blood vessel endothelial cell, B cell
285797	RELA interacts with IL10	Homo sapiens	physical association	1	19122653	IDB-185890	protein - dna	reviewed	2009-10-28	bone marrow	dendritic cell
222798	CCL22 interacts with RELB	Homo sapiens	physical association	2	1912265312820960	IDB-225825; IDB-185889	protein - dna	reviewed	2011-09-25	bone marrow	dendritic cell
285822	RELB interacts with RELA	Homo sapiens	physical association	4	1.47432e+31	IDB-185883; BIOGRID-658507; EBI-6590292; DIP-44937E; BIOGRID-243377; BIOGRID-658510	protein - protein	reviewed	2014-11-29	bone marrow	dendritic cell
285810	IL23A interacts with RELA	Homo sapiens	physical association	2	1912265320876110	IDB-185891; IDB-189773	protein - dna	reviewed	2010-10-24	bone marrow, peripheral blood	dendritic cell
416522	APP interacts with HSPA8	Homo sapiens	physical association	2	1604994121150120	IDB-187013; BIOGRID-722722	protein - protein	reviewed	2013-07-09	brain
365093	APBB1 interacts with APP	Homo sapiens	physical association	8	1.60499e+61	BIOGRID-950741; BIOGRID-658586; BIOGRID-303103; BIOGRID-658921; BIOGRID-289049; IDB-187022; BIOGRID-658950; BIOGRID-658267	protein - protein	reviewed	2014-11-29	brain
376695	APP interacts with DNM1	Homo sapiens	physical association	1	16049941	IDB-187010	protein - protein	reviewed	2010-01-31	brain
30702	MAPK12 interacts with GCH1	Homo sapiens	physical association	1	19294699	BIOGRID-860725; BIOGRID-860715; IDB-188151	protein - protein	reviewed	2014-11-29	brain	astrocyte
442651	APP interacts with TUBB	Homo sapiens	physical association	1	16049941	IDB-187007	protein - protein	reviewed	2010-01-31	brain
365114	APP interacts with YWHAZ	Homo sapiens	physical association	1	16049941	IDB-187021	protein - protein	reviewed	2010-01-31	brain
365017	APP interacts with MBP	Homo sapiens	physical association	1	16049941	IDB-187019	protein - protein	reviewed	2010-01-31	brain
365006	APP interacts with SPTAN1	Homo sapiens	physical association	1	16049941	IDB-187016	protein - protein	reviewed	2010-01-31	brain
364872	APP interacts with ACTB	Homo sapiens	physical association	1	16049941	IDB-187017	protein - protein	reviewed	2010-01-31	brain
375335	APP interacts with SMUG1	Homo sapiens	physical association	1	16049941	IDB-187026	protein - protein	reviewed	2010-01-31	brain
232241	TSC2 interacts with YWHAZ	Homo sapiens	physical association	4	1.2177e+31	IDB-119993; MINT-3317863; IDB-119994; EBI-8569510; BIOGRID-1022799; MINT-3294490; EBI-7196237; EBI-7191248; MINT-15413; IDB-119992	protein - protein	reviewed	2014-11-29	brain, cervical cancer cell line	epithelial cell
319546	OMA1 interacts with CEBPD	Homo sapiens	physical association	1	21072181	IDB-225932	protein - dna	reviewed	2011-11-06	breast	keratinocyte
344824	MALT1 interacts with CEBPD	Homo sapiens	physical association	1	21072181	IDB-225936	protein - dna	reviewed	2011-11-06	breast	keratinocyte
315668	IRGQ interacts with CEBPD	Homo sapiens	physical association	1	21072181	IDB-225939	protein - dna	reviewed	2011-11-06	breast	keratinocyte
259824	TXNDC11 interacts with CEBPD	Homo sapiens	physical association	1	21072181	IDB-225937	protein - dna	reviewed	2011-11-06	breast	keratinocyte
472183	SLC1A5 interacts with CEBPD	Homo sapiens	physical association	1	21072181	IDB-225950	protein - dna	reviewed	2011-11-06	breast	keratinocyte
256484	MPDZ interacts with CEBPD	Homo sapiens	physical association	1	21072181	IDB-225940	protein - dna	reviewed	2011-11-06	breast	keratinocyte
283234	TRPM2 interacts with CEBPD	Homo sapiens	physical association	1	21072181	IDB-225781; IDB-225941	protein - dna	reviewed	2011-11-06	breast	keratinocyte
446861	MLF1 interacts with CEBPD	Homo sapiens	physical association	1	21072181	IDB-225943	protein - dna	reviewed	2011-11-06	breast	keratinocyte
41246	SPEN interacts with CEBPD	Homo sapiens	physical association	1	21072181	IDB-225948	protein - dna	reviewed	2011-11-06	breast	keratinocyte
112419	ARHGAP24 interacts with CEBPD	Homo sapiens	physical association	1	21072181	IDB-225911	protein - dna	reviewed	2011-11-06	breast	keratinocyte
246139	CLIC4 interacts with CEBPD	Homo sapiens	physical association	1	21072181	IDB-225912	protein - dna	reviewed	2011-11-06	breast	keratinocyte
56934	GPD1L interacts with CEBPD	Homo sapiens	physical association	1	21072181	IDB-225917	protein - dna	reviewed	2011-11-06	breast	keratinocyte
132114	MPP6 interacts with CEBPD	Homo sapiens	physical association	1	21072181	IDB-225929	protein - dna	reviewed	2011-11-06	breast	keratinocyte
246794	BCOR interacts with CEBPD	Homo sapiens	physical association	1	21072181	IDB-225908	protein - dna	reviewed	2011-11-06	breast	keratinocyte
249998	LBR interacts with CEBPD	Homo sapiens	physical association	1	21072181	IDB-225905	protein - dna	reviewed	2011-11-06	breast	keratinocyte
370006	TBRG1 interacts with CEBPD	Homo sapiens	physical association	1	21072181	IDB-225785; IDB-225904	protein - dna	reviewed	2011-11-06	breast	keratinocyte
95575	ING4 interacts with CEBPD	Homo sapiens	physical association	1	21072181	IDB-225783	protein - dna	reviewed	2011-09-11	breast	keratinocyte
186814	MAFB interacts with CEBPD	Homo sapiens	physical association	1	21072181	IDB-225779	protein - dna	reviewed	2011-09-11	breast	keratinocyte
239941	TOP2A interacts with CEBPD	Homo sapiens	physical association	1	21072181	IDB-225790	protein - dna	reviewed	2011-09-11	breast	keratinocyte
445461	JAG1 interacts with CEBPD	Homo sapiens	physical association	1	21072181	IDB-225788	protein - dna	reviewed	2011-09-11	breast	keratinocyte
315740	FGFR2 interacts with E2F1	Homo sapiens	physical association	1	24290378	IDB-1630674	protein - dna	reviewed	2013-12-08	breast adenocarcinoma cell line	epithelial cell
94744	SH3PXD2A interacts with ADAM15	Homo sapiens	physical association	2	1637450918296640	BIOGRID-834909; MINT-2792970; MINT-2792498; IDB-188949; EBI-7977525; EBI-7976673	protein - protein	reviewed	2014-11-29	breast adenocarcinoma cell line	epithelial cell
193736	GSK3B interacts with MCL1	Homo sapiens	physical association	1	17387146	IDB-119286	protein - protein	reviewed	2008-11-02	breast adenocarcinoma cell line	epithelial cell
295824	IKBKB physically interacts with SGK1	Homo sapiens	physical interaction	1	15695387	IDB-116429	protein - protein	reviewed	2010-03-07	breast adenocarcinoma cell line	epithelial cell
409359	NFKBIA physically interacts with IRAK1	Homo sapiens	physical interaction	1	18276832	IDB-116868	protein - dna	reviewed	2010-03-07	breast adenocarcinoma cell line	epithelial cell
295957	IKBKB interacts with TP53	Homo sapiens	physical association	1	19883646	MINT-7295816; EBI-7558324; IDB-186208	protein - protein	reviewed	2014-11-29	breast adenocarcinoma cell line	epithelial cell
154318	AKT2 interacts with PRKCZ	Homo sapiens	physical association	1	18353613	BIOGRID-1023750; BIOGRID-1023748; IDB-155738	protein - protein	reviewed	2014-11-29	breast adenocarcinoma cell line	epithelial cell
42341	BCL2 physically interacts with RB1	Homo sapiens	physical interaction	1	12391156	IDB-114900; BIND-331005	protein - dna	reviewed	2014-11-29	breast adenocarcinoma cell line	epithelial cell
377009	RECQL interacts with CDK6	Homo sapiens	physical association	1	24932474	IDB-1632939	protein - dna	reviewed	2014-06-22	breast adenocarcinoma cell line	epithelial cell
205597	RECQL interacts with EBNA1BP2	Homo sapiens	physical association	1	24932474	IDB-1632940	protein - dna	reviewed	2014-06-22	breast adenocarcinoma cell line	epithelial cell
2892	RECQL interacts with ITGA2	Homo sapiens	physical association	1	24932474	IDB-1632942	protein - dna	reviewed	2014-06-22	breast adenocarcinoma cell line	epithelial cell
231869	VDR interacts with CEBPA	Homo sapiens	physical association	1	19054766	IDB-225487	protein - dna	reviewed	2011-08-14	breast adenocarcinoma cell line	epithelial cell
231868	VDR interacts with SMARCA2	Homo sapiens	physical association	1	19054766	IDB-225488	protein - dna	reviewed	2011-08-14	breast adenocarcinoma cell line	epithelial cell
90975	CEBPA interacts with SMARCA2	Homo sapiens	physical association	2	1645230519054760	BIOGRID-480326; IDB-225486	protein - protein	reviewed	2011-08-14	breast adenocarcinoma cell line	epithelial cell
176920	YWHAG interacts with TSC2	Homo sapiens	physical association	1	12438239	EBI-8560404; MINT-16557; IDB-120012	protein - protein	reviewed	2014-11-29	breast adenocarcinoma cell line	epithelial cell
175307	SRC interacts with ADAM15	Homo sapiens	physical association	3	1.63745e+23	IDB-188952; EBI-7977583; MINT-7218186; EBI-7976357; EBI-8061242; MINT-2792332; BIOGRID-834913; MINT-2793013	protein - protein	reviewed	2014-11-29	breast adenocarcinoma cell line	epithelial cell
137737	BRCA1 interacts with E2F1	Homo sapiens	physical association	1	16357170	IDB-187290; IDB-187358	protein - dna	reviewed	2010-03-12	breast adenocarcinoma cell line	epithelial cell
188263	CHUK interacts with EBAG9	Homo sapiens	physical association	1	15808510	BIND-259361; IDB-115947	protein - dna	reviewed	2014-11-29	breast adenocarcinoma cell line	epithelial cell
188245	NCOA3 physically interacts with CHUK	Homo sapiens	physical interaction	3	1.58085e+23	BIOGRID-608628; IDB-115951; BIOGRID-314445; BIOGRID-314452	protein - protein	reviewed	2012-02-14	breast adenocarcinoma cell line	epithelial cell
405056	RELB physically interacts with DAXX	Homo sapiens	physical interaction	1	16982744	IDB-116648	protein - protein	reviewed	2010-03-07	breast adenocarcinoma cell line	epithelial cell
402553	PTK2 interacts with RB1CC1	Homo sapiens	physical association	2	1222112410769030	BIOGRID-304818; IDB-188183	protein - protein	reviewed	2012-02-14	breast adenocarcinoma cell line	epithelial cell
168483	PTK6 interacts with ADAM15	Homo sapiens	physical association	1	18296648	BIOGRID-834914; IDB-188954	protein - protein	reviewed	2013-07-09	breast adenocarcinoma cell line	epithelial cell
157439	MAPK1 interacts with ADAM15	Homo sapiens	physical association	1	18296648	BIOGRID-834911; IDB-188953	protein - protein	reviewed	2013-07-09	breast adenocarcinoma cell line	epithelial cell
94746	ADAM15 interacts with NCK1	Homo sapiens	physical association	2	1637450918296640	MINT-2792641; BIOGRID-834912; EBI-7976935; IDB-188951	protein - protein	reviewed	2014-11-29	breast adenocarcinoma cell line	epithelial cell
199330	FAS interacts with CASP8	Homo sapiens	physical association	6	1.27213e+46	BIND-215100; IDB-185017; BIND-177730; IDB-185061; IDB-115484; IDB-185045; IDB-185062	protein - protein	reviewed	2014-11-29	breast adenocarcinoma cell line, histiocytic lymphoma cell, T-lymphocyte cell line, kidney cell line, prostate adenocarcinoma cell	epithelial cell, monocyte, T cell
363260	TNFRSF1A physically interacts with SRC	Homo sapiens	physical interaction	2	186066839237663	IDB-118666; IDB-118664; IDB-118667; BIOGRID-887079	protein - protein	reviewed	2014-11-29	breast adenocarcinoma cell line, non-small cell lung cancer cell, kidney cell line	epithelial cell of lung, epithelial cell
58730	CSNK1G2 physically interacts with MTA1	Homo sapiens	physical interaction	1	15077195	BIOGRID-513903; IDB-116453; BIOGRID-513906; IDB-116454; BIOGRID-513904; IDB-116452	protein - protein	reviewed	2013-07-09	breast cancer cell line	epithelial cell
64411	IL8 interacts with PIGR	Homo sapiens	physical association	1	11509627	IDB-156328	protein - protein	reviewed	2009-04-12	bronchial epithelial cell
382003	BRD4 interacts with IL6	Homo sapiens	physical association	1	24761865	IDB-1631677	protein - dna	reviewed	2014-05-04	bronchial epithelial cell line	epithelial cell
382020	BRD4 interacts with RELA	Homo sapiens	physical association	1	24761865	IDB-1631674	protein - protein	reviewed	2014-05-04	bronchial epithelial cell line	epithelial cell
382022	BRD4 interacts with IL8	Homo sapiens	physical association	1	24761865	IDB-1631678	protein - dna	reviewed	2014-05-04	bronchial epithelial cell line	epithelial cell
290851	Phosphorylation of 4758 by 243385	Homo sapiens	phosphorylation	12	1.07336e+94	IDB-115801; IDB-116356; EBI-1553123; IDB-116348; EBI-6862778; IDB-115798; IDB-115800; IDB-116357; IDB-116358; IDB-116347; IDB-116349; IDB-115799	protein - protein	reviewed	2014-11-29	bronchial epithelial cell line, cervical cancer cell line, kidney cell line, umbilical vein endothelial cell line, prostate adenocarcinoma cell	epithelial cell, endothelial cell
215770	NQO2 interacts with JUN	Homo sapiens	physical association	1	19666106	IDB-186805; IDB-186804	protein - dna	reviewed	2010-03-07	bronchial epithelial cell line, hepatoma cell line	hepatocyte, epithelial cell
19519	RALA physically interacts with EXOC2	Homo sapiens	physical interaction	4	1.70183e+31	IDB-118532; IDB-118533; BIND-300787; BIND-119170; BIOGRID-259982; IDB-118534; BIND-119171; BIND-119173; BIND-119172; IDB-118541	protein - protein	reviewed	2012-02-14	bronchial epithelial cell, breast adenocarcinoma cell line, mammary epithelium, mammary gland	epithelial cell
15911	IRAK3 interacts with JUN	Homo sapiens	physical association	1	22154382	IDB-226163	protein - dna	reviewed	2012-01-08	bronchial epithelium	bronchial epithelial cell
285132	IRF7 interacts with TNFAIP3	Homo sapiens	physical association	1	20392859	IDB-188053; BIOGRID-592804; IDB-188052; BIOGRID-592803	protein - protein	reviewed	2012-02-14	Burkitt lymphoma cell line	B cell
480939	RB1 interacts with E2F1	Homo sapiens	physical association	26	1.17133e+192	BIND-144615; BIOGRID-733493; DIP-40148E; BIND-54877; BIOGRID-857539; BIND-153134; BIND-171738; BIOGRID-283328; MINT-73329; BIOGRID-314703; EBI-8040048; BIOGRID-860078; BIOGRID-287853; IDB-114294; BIOGRID-715321; BIOGRID-816515; BIOGRID-800176; BIOGRID-314198; BIOGRID-823065; BIOGRID-726843; BIOGRID-823042; BIND-194737; BIOGRID-806522; BIOGRID-1028336; BIND-300861; BIND-262774; BIOGRID-274711	protein - protein	reviewed	2014-11-29	Burkitt lymphoma cell line	lymphoblast
461000	E2F1 physically interacts with PHB	Homo sapiens	physical interaction	2	1052363314637150	BIOGRID-252893; IDB-114292; BIOGRID-301650	protein - protein	reviewed	2012-02-14	Burkitt lymphoma cell line	B cell
183963	Phosphorylation of 22000 by 49296	Homo sapiens	phosphorylation	1	8824585	IDB-115297	protein - protein	reviewed	2010-03-07	Burkitt lymphoma cell line	B cell
80201	IRF8 interacts with CD74	Homo sapiens	physical association	1	22096565	IDB-226090	protein - dna	reviewed	2011-12-04	Burkitt lymphoma cell line	B cell
173362	PSMB10 interacts with IRF8	Homo sapiens	physical association	1	22096565	IDB-226084	protein - dna	reviewed	2011-12-04	Burkitt lymphoma cell line	B cell
8265	NR1H3 interacts with IRF8	Homo sapiens	physical association	1	22096565	IDB-226089	protein - dna	reviewed	2011-12-04	Burkitt lymphoma cell line	B cell
215085	IRF8 interacts with LY86	Homo sapiens	physical association	1	22096565	IDB-226087	protein - dna	reviewed	2011-12-04	Burkitt lymphoma cell line	B cell
316990	IRF8 interacts with TRIM38	Homo sapiens	physical association	1	22096565	IDB-226086	protein - dna	reviewed	2011-12-04	Burkitt lymphoma cell line	B cell
45720	RNF216 interacts with IRF8	Homo sapiens	physical association	1	22096565	IDB-226079	protein - dna	reviewed	2011-12-04	Burkitt lymphoma cell line	B cell
12191	IRF8 interacts with SP100	Homo sapiens	physical association	1	22096565	IDB-226077	protein - dna	reviewed	2011-12-04	Burkitt lymphoma cell line	B cell
66912	RBPJ interacts with FCER2	Homo sapiens	physical association	1	19487031	IDB-225546	protein - dna	reviewed	2011-08-14	Burkitt lymphoma cell line	B cell
313955	HLA-DRA interacts with RFX5	Homo sapiens	physical association	2	1293390310072060	IDB-187217	protein - dna	reviewed	2010-03-07	Burkitt lymphoma cell line	lymphocyte
195521	CCL20 interacts with CCR6	Homo sapiens	physical association	1	9169459	IDB-226354	protein - protein	reviewed	2012-01-15	Burkitt lymphoma cell line	B cell
248464	CIITA interacts with RFX5	Homo sapiens	physical association	1	18437201	IDB-184984	protein - dna	reviewed	2010-03-07	Burkitt lymphoma cell line	lymphocyte
46347	CIITA interacts with MYBPC2	Homo sapiens	physical association	1	18437201	IDB-184987	protein - dna	reviewed	2010-03-07	Burkitt lymphoma cell line	lymphocyte
128114	CIITA interacts with TRIM26	Homo sapiens	physical association	1	18437201	IDB-184982	protein - dna	reviewed	2010-03-07	Burkitt lymphoma cell line	lymphocyte
46074	CIITA interacts with CD74	Homo sapiens	physical association	1	18437201	IDB-184991	protein - dna	reviewed	2010-03-07	Burkitt lymphoma cell line	lymphocyte
313960	CIITA interacts with HLA-DRA	Homo sapiens	physical association	2	1293390318437200	IDB-184990	protein - dna	reviewed	2010-03-07	Burkitt lymphoma cell line	lymphocyte
97883	CIITA interacts with IRF4	Homo sapiens	transcriptional regulation	1	15242870	IDB-185379	protein - dna	reviewed	2010-03-07	Burkitt lymphoma cell line	lymphocyte
61986	MS4A1 interacts with IRF4	Homo sapiens	physical association	1	12676954	IDB-185372	protein - dna	reviewed	2010-03-07	Burkitt lymphoma cell line	lymphocyte
303796	CIITA interacts with TCF3	Homo sapiens	physical association	1	15242870	IDB-185381	protein - dna	reviewed	2010-03-07	Burkitt lymphoma cell line	lymphocyte
46755	CD68 interacts with IRF4	Homo sapiens	physical association	2	1627231112676950	IDB-185371	protein - dna	reviewed	2010-03-07	Burkitt lymphoma cell line	lymphocyte
66905	FCER2 interacts with IRF4	Homo sapiens	transcriptional regulation	1	10601358	IDB-185400	protein - dna	reviewed	2010-03-07	Burkitt lymphoma cell line	lymphocyte
435106	IFNAR2 interacts with GNB2L1	Homo sapiens	physical association	1	11046044	IDB-156721; IDB-156720; BIOGRID-303774; IDB-156719	protein - protein	reviewed	2012-02-14	Burkitt lymphoma cell line
441862	IRF7 interacts with IRF5	Homo sapiens	physical association	2	1614074412600980	IDB-157093; IDB-157094; IDB-157092; IDB-185503	protein - protein	reviewed	2010-03-12	Burkitt lymphoma cell line, fibrosarcoma cell line, breast adenocarcinoma cell line, ascites	epithelial cell, B cell
163556	PHB physically interacts with RB1	Homo sapiens	physical interaction	3	1.05236e+23	BIOGRID-316648; IDB-114289; IDB-114389; IDB-114293	protein - protein	reviewed	2012-02-14	Burkitt lymphoma cell line, histiocytic lymphoma cell	monocyte, B cell
257841	CIITA interacts with IRF2	Homo sapiens	transcriptional regulation	3	1.69829e+23	IDB-157552; IDB-157553; IDB-157568	protein - dna	reviewed	2010-03-07	Burkitt lymphoma cell line, kidney	lymphocyte, fibroblast
472724	ADRB2 interacts with AKAP12	Homo sapiens	physical association	2	113093819880537	IDB-967921; IDB-967924; BIOGRID-304683; IDB-967923	protein - protein	reviewed	2013-06-02	carcinoma cell	epithelial cell
157431	TP53 interacts with MAPK1	Homo sapiens	physical association	4	1.09588e+31	BIOGRID-315025; BIOGRID-955060; EBI-6594034; BIOGRID-607006; IDB-156866	protein - protein	reviewed	2014-11-29	carcinoma cell line
305075	MAPK3 interacts with TP53	Homo sapiens	physical association	3	1.09588e+23	BIOGRID-607005; BIOGRID-914603; IDB-156867; BIOGRID-914608; BIOGRID-315024	protein - protein	reviewed	2014-11-29	carcinoma cell line
468146	TSC2 interacts with CCNA2	Homo sapiens	physical association	1	11444800	IDB-120034; IDB-120021	protein - protein	reviewed	2010-03-07	carcinoma cell line, chronic myeloid leukemia cell	lymphocyte
176900	TSC2 interacts with CDK1	Homo sapiens	physical association	1	11444800	IDB-155501; IDB-185114; IDB-120033; IDB-120031	protein - protein	reviewed	2010-03-21	carcinoma cell line, chronic myeloid leukemia cell, embryonic kidney cell line	epithelial cell, lymphocyte
77465	NOS2 interacts with JUN	Homo sapiens	physical association	1	12020969	IDB-188014	protein - dna	reviewed	2010-04-18	cerebellum	astrocyte
223536	CDK1 interacts with DAB2	Homo sapiens	physical association	1	12881709	BIOGRID-255931; IDB-649011	protein - protein	reviewed	2013-07-09	cervical cancer cell line	epithelial cell
327539	TFRC interacts with ACAP1	Homo sapiens	physical association	2	1625674115525530	BIND-183622; IDB-118174	protein - protein	reviewed	2012-02-14	cervical cancer cell line	epithelial cell
327546	ACAP1 physically interacts with ITGB1	Homo sapiens	physical interaction	1	16256741	IDB-118173	protein - protein	reviewed	2010-03-07	cervical cancer cell line	epithelial cell
374359	WDFY3 interacts with ATG5	Homo sapiens	physical association	1	20417604	IDB-188276; IDB-188270; BIOGRID-736383	protein - protein	reviewed	2013-07-09	cervical cancer cell line	fibroblast, epithelial cell
169247	SP1 interacts with HIF1A	Homo sapiens	physical association	2	1702417712228240	EBI-7016025; MINT-3378397; BIOGRID-854583; EBI-7015964; MINT-3378435; IDB-120549; EBI-7016111; BIOGRID-854581; MINT-3378454; BIOGRID-592290	protein - protein	reviewed	2014-11-29	cervical cancer cell line	epithelial cell
277127	ATG16L1 interacts with WDFY3	Homo sapiens	physical association	1	20417604	BIOGRID-736386; IDB-188274	protein - protein	reviewed	2013-07-09	cervical cancer cell line	epithelial cell
219364	NFKBIL1 physically interacts with CTPS1	Homo sapiens	physical interaction	1	17855452	IDB-115318	protein - protein	reviewed	2008-03-30	cervical cancer cell line	epithelial cell
224284	MAPK14 physically interacts with MAPKAPK2	Homo sapiens	physical interaction	5	1.72551e+39	BIOGRID-662325; BIOGRID-892432; IDB-114812; BIOGRID-1028208; IDB-114750; BIOGRID-907707	protein - protein	reviewed	2014-11-29	cervical cancer cell line	epithelial cell
154357	Phosphorylation of 78569 by 86108	Homo sapiens	phosphorylation	1	10764587	IDB-116389	protein - protein	reviewed	2010-03-07	cervical cancer cell line	epithelial cell
363272	IKBKB physically interacts with TNFRSF1A	Homo sapiens	physical interaction	3	1.07556e+23	BIOGRID-304431; BIOGRID-716927; BIOGRID-716930; IDB-113888	protein - protein	reviewed	2013-07-09	cervical cancer cell line	epithelial cell
40089	STUB1 interacts with UBE2N	Homo sapiens	physical association	4	1.86786e+31	BIOGRID-949957; BIOGRID-693297; BIOGRID-949501; IDB-1630615; BIOGRID-904593	protein - protein	reviewed	2014-11-29	cervical cancer cell line	epithelial cell
435531	SUZ12 interacts with CEBPD	Homo sapiens	physical association	1	18753137	IDB-225625	protein - dna	reviewed	2011-08-21	cervical cancer cell line	epithelial cell
29856	DNMT1 interacts with CEBPD	Homo sapiens	physical association	1	18753137	IDB-225627	protein - dna	reviewed	2011-08-21	cervical cancer cell line	epithelial cell
218857	DNMT3B interacts with CEBPD	Homo sapiens	physical association	1	18753137	IDB-225629	protein - dna	reviewed	2011-08-21	cervical cancer cell line	epithelial cell
384033	PRMT5 interacts with SMAD7	Homo sapiens	physical association	1	19032343	IDB-189379	protein - dna	reviewed	2010-08-15	cervical cancer cell line	epithelial cell
384023	SMAD7 interacts with SKI	Homo sapiens	physical association	1	19032343	IDB-189383	protein - dna	reviewed	2010-08-15	cervical cancer cell line	epithelial cell
384031	SMAD7 interacts with SMAD4	Homo sapiens	physical association	4	1.07539e+31	IDB-189382	protein - dna	reviewed	2010-08-15	cervical cancer cell line	epithelial cell
384032	SMAD7 interacts with TBL1XR1	Homo sapiens	physical association	1	19032343	IDB-189381	protein - dna	reviewed	2010-08-15	cervical cancer cell line	epithelial cell
1190	Complex of 3 interactors	Homo sapiens	physical association	1	11714725	IDB-115752	protein - protein	reviewed	2010-03-07	cervical cancer cell line	epithelial cell
64741	SQSTM1 physically interacts with ERCC3	Homo sapiens	physical interaction	1	8652557	IDB-113853; IDB-113852	protein - protein	reviewed	2008-03-30	cervical cancer cell line	epithelial cell
295967	IKBKB interacts with CHUK	Homo sapiens	physical association	17	1.63191e+132	DIP-44883E; MINT-8205485; BIOGRID-553954; BIOGRID-697665; BIOGRID-593950; BIOGRID-280169; BIOGRID-830805; IDB-157457; BIOGRID-811147; BIOGRID-719817; BIOGRID-316915; BIOGRID-675047; EBI-6593924; EBI-7803783; BIOGRID-811145; BIOGRID-827100; BIOGRID-593956; BIOGRID-316061; BIOGRID-570477; EBI-986086; BIOGRID-316919	protein - protein	reviewed	2014-11-29	cervical cancer cell line	epithelial cell
32712	STK17B interacts with TGFBR1	Homo sapiens	physical association	1	23122956	IDB-649410	protein - protein	reviewed	2013-01-24	cervical cancer cell line	epithelial cell
459578	IKBKB interacts with CDC37	Homo sapiens	physical association	1	11864612	BIND-193137; BIOGRID-281392; IDB-114193	protein - protein	reviewed	2012-02-14	cervical cancer cell line	epithelial cell
316019	PHF8 interacts with RPS3	Homo sapiens	physical association	1	24852203	IDB-1632028	protein - dna	reviewed	2014-06-01	cervical cancer cell line	epithelial cell
57098	ERCC3 interacts with TAF7	Homo sapiens	physical association	1	15893730	BIND-295497; IDB-115715	protein - dna	reviewed	2014-11-29	cervical cancer cell line	epithelial cell
115976	CSNK2B interacts with TAF7	Homo sapiens	physical association	1	15893730	BIND-295494; IDB-115713	protein - dna	reviewed	2014-11-29	cervical cancer cell line	epithelial cell
249852	CREBBP interacts with IFNAR2	Homo sapiens	physical association	1	17923090	BIOGRID-592701; IDB-156076	protein - protein	reviewed	2012-02-14	cervical cancer cell line	epithelial cell
316018	E2F1 interacts with RPS3	Homo sapiens	physical association	1	24852203	IDB-1632030	protein - dna	reviewed	2014-06-01	cervical cancer cell line	epithelial cell
290745	BTRC interacts with NFKBIA	Homo sapiens	physical association	14	1.18504e+108	BIOGRID-555095; BIOGRID-280049; BIOGRID-594356; BIOGRID-1028845; IDB-119348; BIOGRID-282144; BIOGRID-610187; IDB-119357; MINT-17059; BIOGRID-679766; BIOGRID-664451; BIOGRID-545379; BIOGRID-617615; BIOGRID-593401; BIOGRID-593925; BIOGRID-282141; BIOGRID-545381; BIOGRID-556568; BIOGRID-574002; EBI-7177724	protein - protein	reviewed	2014-11-29	cervical cancer cell line	epithelial cell
271424	Phosphorylation of 7693 by 40082	Homo sapiens	phosphorylation reaction	2	86478758999969	IDB-1631252; IDB-1631255	protein - protein	reviewed	2014-03-09	cervical cancer cell line	epithelial cell
188317	TNF interacts with CHUK	Homo sapiens	physical association	2	1928745520005840	BIOGRID-557103; IDB-156046	protein - protein	reviewed	2012-02-14	cervical cancer cell line	epithelial cell
86072	ILF3 interacts with TIA1	Homo sapiens	physical association	1	17620417	IDB-187542	protein - rna	reviewed	2010-03-28	cervical cancer cell line	epithelial cell
66976	CYCS interacts with TIA1	Homo sapiens	physical association	1	17620417	IDB-187540	protein - rna	reviewed	2010-03-28	cervical cancer cell line	epithelial cell
347073	CSF2 interacts with ILF2	Homo sapiens	physical association	1	12565831	IDB-2060622	protein - rna	reviewed	2015-01-11	cervical cancer cell line	epithelial cell
347066	CSF2 interacts with SYNCRIP	Homo sapiens	physical association	1	12565831	IDB-2060621	protein - rna	reviewed	2015-01-11	cervical cancer cell line	epithelial cell
347071	CSF2 interacts with ILF3	Homo sapiens	physical association	1	12565831	IDB-2060620	protein - rna	reviewed	2015-01-11	cervical cancer cell line	epithelial cell
91152	SUGT1 physically interacts with HSP90B1	Homo sapiens	physical interaction	2	1746627316501590	IDB-117940; IDB-117941	protein - protein	reviewed	2010-07-25	cervical cancer cell line	epithelial cell
470722	DDX5 interacts with DDX3X	Homo sapiens	physical association	1	22034099	IDB-226066; IDB-226067	protein - protein	reviewed	2011-12-04	cervical cancer cell line	epithelial cell
347067	CSF2 interacts with HNRNPA0	Homo sapiens	physical association	1	12565831	IDB-2060625	protein - rna	reviewed	2015-01-11	cervical cancer cell line	epithelial cell
313868	GTF2I interacts with LGALS1	Homo sapiens	physical association	1	18662664	IDB-188579; BIOGRID-737438	protein - protein	reviewed	2014-12-15	cervical cancer cell line	epithelial cell
188367	Phosphorylation of 243385 by 57450	Homo sapiens	phosphorylation	1	10713178	IDB-115778	protein - protein	reviewed	2010-03-07	cervical cancer cell line	epithelial cell
188366	Phosphorylation of 243385 by 22000	Homo sapiens	phosphorylation	1	10713178	IDB-115777	protein - protein	reviewed	2010-03-07	cervical cancer cell line	epithelial cell
86073	ILF3 physically associates with ILF3	Homo sapiens	physical association	1	17620417	IDB-187534; IDB-187535	protein - rna	reviewed	2010-03-28	cervical cancer cell line	epithelial cell
86062	ILF3 interacts with TIA1	Homo sapiens	physical association	1	17620417	IDB-187530; IDB-187531	protein - rna	reviewed	2010-03-28	cervical cancer cell line	epithelial cell
66992	TIA1 physically associates with TIA1	Homo sapiens	physical association	1	17620417	IDB-187538; IDB-187539	protein - rna	reviewed	2010-03-28	cervical cancer cell line	epithelial cell
130409	ZNF143 interacts with LSM2	Homo sapiens	physical association	1	17938208	IDB-185311	protein - dna	reviewed	2010-03-07	cervical cancer cell line	epithelial cell
358744	IRF3 interacts with GTF2B	Homo sapiens	physical association	1	17938208	IDB-185316	protein - dna	reviewed	2010-03-07	cervical cancer cell line	epithelial cell
358745	ZNF143 interacts with IRF3	Homo sapiens	physical association	1	17938208	IDB-185317	protein - dna	reviewed	2010-03-07	cervical cancer cell line	epithelial cell
171042	KAT5 interacts with RUVBL1	Homo sapiens	physical association	2	1496627015829960	BIND-262101; IDB-118680	protein - protein	reviewed	2014-11-29	cervical cancer cell line	epithelial cell
468182	CCNA2 interacts with E2F1	Homo sapiens	physical association	1	21653699	IDB-225183	protein - dna	reviewed	2011-07-31	cervical cancer cell line	epithelial cell
356313	TRADD physically interacts with OPTN	Homo sapiens	physical interaction	1	17702576	IDB-118694	protein - protein	reviewed	2010-03-07	cervical cancer cell line	epithelial cell
221802	IQGAP1 interacts with SMG9	Homo sapiens	physical association	1	21640080	IDB-648728	protein - protein	reviewed	2012-03-11	cervical cancer cell line	epithelial cell
423616	CAND1 interacts with CUL3	Homo sapiens	physical association	5	1.261e+39	BIOGRID-686226; BIOGRID-684905; BIOGRID-260250; BIOGRID-690536; BIOGRID-260255; BIOGRID-658220; BIOGRID-608911; IDB-119111; BIOGRID-608915	protein - protein	reviewed	2013-07-09	cervical cancer cell line	epithelial cell
61097	Complex of 3 interactors	Homo sapiens	physical association	1	18671972	IDB-157531	protein - protein	reviewed	2010-03-07	cervical cancer cell line	epithelial cell
403138	BRD8 physically interacts with KAT5	Homo sapiens	physical interaction	1	14966270	IDB-118672	protein - protein	reviewed	2010-03-07	cervical cancer cell line	epithelial cell
465871	KAT5 physically interacts with EPC1	Homo sapiens	physical interaction	1	14966270	IDB-118673	protein - protein	reviewed	2010-03-07	cervical cancer cell line	epithelial cell
209839	KAT5 physically interacts with EPC2	Homo sapiens	physical interaction	1	14966270	IDB-118677	protein - protein	reviewed	2010-03-07	cervical cancer cell line	epithelial cell
468312	HNRNPU interacts with CUL1	Homo sapiens	physical association	2	1185040721145460	BIOGRID-688809; IDB-119349	protein - protein	reviewed	2013-07-09	cervical cancer cell line	epithelial cell
130411	ZNF143 interacts with IRF3	Homo sapiens	transcriptional regulation	1	11724783	IDB-185189	protein - dna	reviewed	2010-03-07	cervical cancer cell line	epithelial cell
358640	CREBBP physically interacts with IRF3	Homo sapiens	physical interaction	4	1.00249e+31	IDB-116239; DIP-89996E; BIND-183499	protein - protein	reviewed	2014-11-29	cervical cancer cell line	epithelial cell
295882	NFKBIA physically interacts with IKBKB	Homo sapiens	physical interaction	33	12429743,10320352,14743216,12054687,9891086,9346485,9751059,15084260,15808510,19196987,9689078,18981174,16611882,12411322,11080499,12943667,20449947,17079871,12709429,9721103,9914500,15125834,22990857,20434986,17363905,16319058,16286467,21423167,24611898,24469399,23816567,24912152,18519641	BIOGRID-722334; BIOGRID-721666; IDB-117239; BIOGRID-723935; BIOGRID-685138; BIOGRID-719056; BIOGRID-680254; BIOGRID-953900; BIOGRID-830803; BIOGRID-301295; BIOGRID-1023801; BIOGRID-697439; BIOGRID-679395; BIOGRID-724045; DIP-44774E; BIOGRID-834920; BIND-130506; BIOGRID-829504; BIOGRID-832383; BIND-259370; BIOGRID-728437; BIOGRID-939494; BIOGRID-314666; BIOGRID-718582; BIOGRID-817072; IDB-116280; …	protein - protein	reviewed	2014-11-29	cervical cancer cell line	epithelial cell
290781	CUL1 interacts with NFKBIA	Homo sapiens	physical association	7	1.00664e+55	BIOGRID-522219; BIOGRID-545386; IDB-119366; EBI-7629027; BIOGRID-696427; MINT-6175271; BIOGRID-696424; DIP-44770E; BIOGRID-664450; BIOGRID-531855	protein - protein	reviewed	2014-11-29	cervical cancer cell line	epithelial cell
7202	Ubiquitination reaction involving NFKBIA and BTRC	Homo sapiens	ubiquitination reaction	1	10066435	IDB-119389	protein - protein	reviewed	2010-03-07	cervical cancer cell line	epithelial cell
68722	TOP3B interacts with RELA	Homo sapiens	physical association	1	14527995	IDB-187234	protein - dna	reviewed	2010-02-21	cervical cancer cell line	epithelial cell
137851	ZBED4 interacts with RELA	Homo sapiens	physical association	1	14527995	IDB-187235	protein - dna	reviewed	2010-02-21	cervical cancer cell line	epithelial cell
130415	ZNF143 interacts with RELA	Homo sapiens	physical association	1	14527995	IDB-187236	protein - dna	reviewed	2010-02-21	cervical cancer cell line	epithelial cell
3643	RELA interacts with PRPF6	Homo sapiens	physical association	1	14527995	IDB-187241	protein - dna	reviewed	2010-02-21	cervical cancer cell line	epithelial cell
102354	SREBF1 interacts with RELA	Homo sapiens	physical association	1	14527995	IDB-187240	protein - dna	reviewed	2010-02-21	cervical cancer cell line	epithelial cell
84457	IFNAR2 interacts with MAPKAP1	Homo sapiens	physical association	1	18687895	IDB-120407	protein - protein	reviewed	2009-01-11	cervical cancer cell line	epithelial cell
363329	TNFRSF1A interacts with MAPKAP1	Homo sapiens	physical association	1	18687895	IDB-120408	protein - protein	reviewed	2009-01-11	cervical cancer cell line	epithelial cell
84450	MAPKAP1 interacts with TNFRSF1B	Homo sapiens	physical association	1	18687895	IDB-120409	protein - protein	reviewed	2009-01-11	cervical cancer cell line	epithelial cell
290793	Ubiquitination reaction involving NFKBIA and HNRNPU	Homo sapiens	ubiquitination reaction	1	11850407	IDB-119390	protein - protein	reviewed	2010-03-07	cervical cancer cell line	epithelial cell
94185	GABARAPL1 physically interacts with SQSTM1	Homo sapiens	physical interaction	3	1.75803e+23	BIOGRID-120469; IDB-113590; IDB-113589; BIOGRID-679376	protein - protein	reviewed	2013-07-09	cervical cancer cell line	epithelial cell
188231	TNFAIP3 physically interacts with CHUK	Homo sapiens	physical interaction	1	11594795	IDB-115877	protein - protein	reviewed	2008-03-30	cervical cancer cell line
279204	PRMT5 interacts with SKI	Homo sapiens	physical association	1	19032343	IDB-189373; IDB-189378; BIOGRID-467865	protein - protein	reviewed	2011-03-04	cervical cancer cell line	epithelial cell
66985	CYCS interacts with TIA1	Homo sapiens	transcriptional regulation	1	16581801	IDB-187650	protein - rna	reviewed	2010-03-28	cervical cancer cell line	epithelial cell
254269	TIA1 interacts with PTMA	Homo sapiens	physical association	1	16581801	IDB-187652	protein - rna	reviewed	2010-03-28	cervical cancer cell line	epithelial cell
249620	CREBBP physically interacts with NCOA3	Homo sapiens	physical interaction	7	1.62276e+51	BIOGRID-287901; BIND-151495; BIOGRID-519585; BIOGRID-604627; BIND-151185; IDB-117588; BIOGRID-435396; BIOGRID-519593; BIND-180396	protein - protein	reviewed	2012-02-14	cervical cancer cell line	epithelial cell
262470	CAND1 interacts with CUL2	Homo sapiens	physical association	4	1.261e+31	BIOGRID-608914; BIOGRID-330833; BIOGRID-260249; BIOGRID-658219; IDB-119112; BIOGRID-608910; BIOGRID-260254	protein - protein	reviewed	2013-07-09	cervical cancer cell line	epithelial cell
1476	EIF3B physically associates with EIF3B	Homo sapiens	physical association	1	18628297	IDB-120392	protein - protein	reviewed	2010-03-07	cervical cancer cell line	epithelial cell
176007	PAF1 interacts with FAM43A	Homo sapiens	physical association	1	26217014	IDB-2061879	protein - dna	reviewed	2016-04-15	cervical cancer cell line	epithelial cell
176009	PAF1 interacts with PLAUR	Homo sapiens	physical association	1	26217014	IDB-2061878	protein - dna	reviewed	2016-04-15	cervical cancer cell line	epithelial cell
461161	SETD1A interacts with E2F1	Homo sapiens	physical association	1	20622854	IDB-225467	protein - dna	reviewed	2011-08-14	cervical cancer cell line	epithelial cell
113279	SP1 interacts with TAP1	Homo sapiens	physical association	2	86179389632673	IDB-157493	protein - dna	reviewed	2010-03-07	cervical cancer cell line	epithelial cell
162676	SETD1A interacts with RBL1	Homo sapiens	physical association	1	20622854	IDB-225464	protein - dna	reviewed	2011-08-14	cervical cancer cell line	epithelial cell
469958	PKN1 interacts with TNFRSF1B	Homo sapiens	physical association	1	18429822	IDB-186244; BIOGRID-825998	protein - protein	reviewed	2013-07-09	cervical cancer cell line	epithelial cell
152644	PHF8 interacts with RBL1	Homo sapiens	physical association	1	20622854	IDB-225456	protein - dna	reviewed	2011-08-14	cervical cancer cell line	epithelial cell
461157	E2F1 interacts with PHF8	Homo sapiens	physical association	1	20622854	IDB-225459	protein - dna	reviewed	2011-08-14	cervical cancer cell line	epithelial cell
416527	HSPA8 interacts with CD40	Homo sapiens	physical association	1	12356871	IDB-118916	protein - protein	reviewed	2010-03-07	cervical cancer cell line	epithelial cell
72705	HSPA4 interacts with CD40	Homo sapiens	physical association	1	12356871	BIOGRID-607344; IDB-118915	protein - protein	reviewed	2012-02-14	cervical cancer cell line	epithelial cell
188299	CHUK interacts with NCOA3	Homo sapiens	physical association	2	1197198516051660	BIOGRID-314429; BIOGRID-571780; IDB-157456	protein - protein	reviewed	2012-02-14	cervical cancer cell line	epithelial cell
295930	IKBKB interacts with NCOA3	Homo sapiens	physical association	2	1197198516051660	BIOGRID-314428; BIOGRID-314440; BIOGRID-571781; BIOGRID-314438; IDB-157454	protein - protein	reviewed	2012-02-14	cervical cancer cell line	epithelial cell
279200	TBL1XR1 interacts with SKI	Homo sapiens	physical association	1	19032343	IDB-189374; IDB-189376; BIOGRID-467867	protein - protein	reviewed	2011-03-04	cervical cancer cell line	epithelial cell
227632	Phosphorylation of 75609 by 84731	Homo sapiens	phosphorylation	1	10581204	IDB-114826	protein - protein	reviewed	2008-09-28	cervical cancer cell line	epithelial cell
224377	Phosphorylation of 106265 by 84613	Homo sapiens	phosphorylation	2	1725509710581200	IDB-114751; IDB-114810	protein - protein	reviewed	2008-09-28	cervical cancer cell line	epithelial cell
4171	Phosphorylation of 37235 by 84613	Homo sapiens	phosphorylation	1	10581204	IDB-114817	protein - protein	reviewed	2008-09-28	cervical cancer cell line	epithelial cell
424029	LY96 physically interacts with LY96	Homo sapiens	physical interaction	1	11976338	IDB-113650	protein - protein	reviewed	2008-03-30	cervical cancer cell line	epithelial cell
224258	MAPKAPK3 physically interacts with MAPK14	Homo sapiens	physical interaction	3	8.62655e+22	IDB-114811; BIOGRID-302754; IDB-114808; IDB-114807	protein - protein	reviewed	2013-07-09	cervical cancer cell line	epithelial cell
435632	RB1 interacts with SUZ12	Homo sapiens	physical association	1	11564866	IDB-189132	protein - dna	reviewed	2010-08-01	cervical cancer cell line	epithelial cell
255956	GAPDH interacts with ILF3	Homo sapiens	physical association	1	18490444	IDB-186562	protein - rna	reviewed	2010-03-07	cervical cancer cell line	epithelial cell
435635	RBL2 interacts with SUZ12	Homo sapiens	physical association	1	11564866	IDB-189129	protein - dna	reviewed	2010-08-01	cervical cancer cell line	epithelial cell
435633	SUZ12 interacts with RBL1	Homo sapiens	physical association	1	11564866	IDB-189126	protein - dna	reviewed	2010-08-01	cervical cancer cell line	epithelial cell
391979	IKBKB interacts with NOTCH1	Homo sapiens	physical association	1	18560356	IDB-186165	protein - protein	reviewed	2009-11-15	cervical cancer cell line	epithelial cell
349776	TAX1BP1 interacts with CALCOCO2	Homo sapiens	physical association	1	17635994	IDB-119258; BIOGRID-676842	protein - protein	reviewed	2013-07-09	cervical cancer cell line	epithelial cell
62873	Complex of 4 interactors	Homo sapiens	physical association	1	22792062	IDB-649211	protein - protein	reviewed	2012-09-02	cervical cancer cell line	epithelial cell
139891	Complex of 3 interactors	Homo sapiens	physical association	1	22792062	IDB-649210	protein - protein	reviewed	2012-09-02	cervical cancer cell line	epithelial cell
461104	SUZ12 interacts with E2F1	Homo sapiens	physical association	1	11564866	IDB-189120	protein - dna	reviewed	2010-08-01	cervical cancer cell line	epithelial cell
197587	RHOB interacts with TNFAIP1	Homo sapiens	physical association	1	19637314	BIOGRID-717189; IDB-186626; IDB-186625	protein - protein	reviewed	2013-07-09	cervical cancer cell line	epithelial cell
285158	IRF7 interacts with RELA	Homo sapiens	transcriptional regulation	1	11877397	IDB-185579	protein - dna	reviewed	2010-03-07	cervical cancer cell line	epithelial cell
412113	PTPN2 physically interacts with KPNB1	Homo sapiens	physical interaction	1	9261175	IDB-117718; IDB-117717; IDB-117719	protein - protein	reviewed	2010-03-07	cervical cancer cell line	epithelial cell
154276	SQSTM1 physically interacts with PRKCZ	Homo sapiens	physical interaction	4	9.56693e+30	IDB-113629; IDB-113631; IDB-113628; IDB-113630; BIOGRID-682132; BIND-295420; BIOGRID-722116	protein - protein	reviewed	2013-07-09	cervical cancer cell line	epithelial cell
369270	SP1 interacts with MMP9	Homo sapiens	physical association	1	18028425	IDB-185714	protein - dna	reviewed	2010-03-07	cervical cancer cell line	epithelial cell
369271	CREBBP interacts with MMP9	Homo sapiens	physical association	1	18028425	IDB-185717	protein - dna	reviewed	2010-03-07	cervical cancer cell line	epithelial cell
21573	Complex of 3 interactors	Homo sapiens	physical association	1	15383523	IDB-118405	protein - protein	reviewed	2010-03-07	cervical cancer cell line	epithelial cell
202214	GABARAP physically interacts with SQSTM1	Homo sapiens	physical interaction	1	17580304	IDB-113587; IDB-113586	protein - protein	reviewed	2008-03-30	cervical cancer cell line	epithelial cell
442551	GOLGA3 interacts with GOPC	Homo sapiens	physical association	1	15951434	IDB-188564; IDB-188565	protein - protein	reviewed	2010-05-23	cervical cancer cell line	epithelial cell
232233	YWHAZ interacts with IQGAP1	Homo sapiens	physical association	2	1516193316161930	EBI-7191885; MINT-3295639; IDB-648935	protein - protein	reviewed	2014-11-29	cervical cancer cell line	epithelial cell
425926	CUL4A interacts with CAND1	Homo sapiens	physical association	12	1.261e+95	BIOGRID-260256; BIOGRID-260251; BIOGRID-728928; BIOGRID-429879; BIOGRID-683907; BIOGRID-477796; BIOGRID-691270; BIOGRID-684652; BIOGRID-718726; BIOGRID-728322; BIOGRID-658221; IDB-119109; BIOGRID-608916; BIOGRID-680228; BIOGRID-687190	protein - protein	reviewed	2013-07-09	cervical cancer cell line	epithelial cell
249812	CREBBP interacts with CIITA	Homo sapiens	physical association	1	16195385	IDB-185760	protein - dna	reviewed	2010-03-07	cervical cancer cell line	epithelial cell
27988	CASP8 interacts with DDX3X	Homo sapiens	physical association	1	21419663	IDB-223504	protein - protein	reviewed	2011-04-03	cervical cancer cell line	epithelial cell
157408	MAPK1 interacts with SQSTM1	Homo sapiens	physical association	2	1829671220974800	IDB-185956; BIOGRID-890914	protein - protein	reviewed	2014-11-29	cervical cancer cell line	epithelial cell
62855	TBK1 interacts with CASP8	Homo sapiens	physical association	1	21419663	IDB-223506	protein - protein	reviewed	2011-04-03	cervical cancer cell line	epithelial cell
296004	IKBKB physically interacts with IKBKB	Homo sapiens	physical interaction	9	9.89109e+67	BIOGRID-679398; IDB-113811; BIOGRID-858188; BIND-178827; BIOGRID-953901; BIOGRID-317500; BIOGRID-718585; BIOGRID-318342; BIOGRID-933166	protein - protein	reviewed	2014-11-29	cervical cancer cell line	epithelial cell
358656	IRF7 physically interacts with IRF3	Homo sapiens	physical interaction	2	966093511162841	BIOGRID-302489; IDB-116227	protein - protein	reviewed	2013-07-09	cervical cancer cell line	epithelial cell
285189	IRF7 interacts with IRF9	Homo sapiens	physical association	1	18028425	IDB-185722	protein - dna	reviewed	2010-03-07	cervical cancer cell line	epithelial cell
358674	ZC3HAV1 interacts with IRF3	Homo sapiens	physical association	1	20048147	IDB-187947	protein - dna	reviewed	2010-04-18	cervical cancer cell line	epithelial cell
224344	Phosphorylation of 84613 by 84613	Homo sapiens	phosphorylation	2	1242973210581200	IDB-114827; IDB-114099	protein - protein	reviewed	2008-09-28	cervical cancer cell line	epithelial cell
29431	RB1CC1 interacts with RB1	Homo sapiens	transcriptional regulation	1	19437535	IDB-188184	protein - dna	reviewed	2010-05-02	cervical cancer cell line	epithelial cell
286820	E2F1 interacts with E2F3	Homo sapiens	physical association	1	24912499	IDB-1632706	protein - dna	reviewed	2014-06-15	cervical cancer cell line	epithelial cell
39770	E2F1 interacts with DUSP6	Homo sapiens	physical association	1	24912499	IDB-1632704	protein - dna	reviewed	2014-06-15	cervical cancer cell line	epithelial cell
151461	IL7R physically interacts with RELA	Homo sapiens	physical interaction	1	15722553	IDB-117265; IDB-117266	protein - dna	reviewed	2010-03-07	cervical cancer cell line	epithelial cell
73961	RELB physically interacts with RELA	Homo sapiens	physical interaction	1	15722553	IDB-117262; IDB-117261	protein - dna	reviewed	2010-03-07	cervical cancer cell line	epithelial cell
255859	GAPDH physically interacts with RAB2A	Homo sapiens	physical interaction	1	15485821	IDB-114528	protein - protein	reviewed	2008-03-30	cervical cancer cell line	epithelial cell
15087	ELP3 physically interacts with IKBKAP	Homo sapiens	physical interaction	2	1171472511818570	IDB-115751; BIOGRID-697239	protein - protein	reviewed	2013-07-09	cervical cancer cell line	epithelial cell
339565	CHUK interacts with EIF2AK2	Homo sapiens	physical association	2	1072312710648610	BIND-178200; IDB-117228	protein - protein	reviewed	2014-11-29	cervical cancer cell line	epithelial cell
470677	EIF3B interacts with DDX3X	Homo sapiens	physical association	1	18628297	BIOGRID-825852; IDB-120390; BIOGRID-825874; BIOGRID-825865; IDB-120389; BIOGRID-825876	protein - protein	reviewed	2013-07-09	cervical cancer cell line	epithelial cell
285636	MEFV physically interacts with RELA	Homo sapiens	physical interaction	1	14514692	IDB-118748; IDB-118747	protein - dna	reviewed	2010-03-07	cervical cancer cell line, acute myeloid leukemia cell line	myoblast, epithelial cell
356350	TRADD interacts with TNF	Homo sapiens	physical association	9	1.28879e+71	BIOGRID-505686; IDB-156044; BIOGRID-504443; IDB-119141; BIOGRID-505679; BIOGRID-557100; BIOGRID-255891; BIOGRID-558539; BIOGRID-872944; DIP-83380E; BIOGRID-957495	protein - protein	reviewed	2014-11-29	cervical cancer cell line, connective tissue	epithelial cell
369266	RELA interacts with MMP9	Homo sapiens	physical association	3	1.80284e+23	IDB-1635136; IDB-649460; IDB-185713	protein - dna	reviewed	2014-09-21	cervical cancer cell line, connective tissue, cholangiocarcinoma cell line	epithelial cell, duct epithelial cell
129045	FKBP8 interacts with BCL2	Homo sapiens	physical association	4	1.79424e+31	EBI-7497603; MINT-56636; IDB-120437; BIOGRID-797332; BIOGRID-814297; MINT-56637; IDB-120432; IDB-120434; EBI-7497727; MINT-56638; EBI-7497544; BIOGRID-797333; IDB-120435; BIOGRID-305851	protein - protein	reviewed	2014-11-29	cervical cancer cell line, embryonic fibroblast cell line	fibroblast, epithelial cell
279197	SKI interacts with SMAD4	Homo sapiens	physical association	9	1.52317e+71	MINT-61954; BIOGRID-859824; BIOGRID-256209; BIOGRID-859817; BIOGRID-522030; BIOGRID-644116; IDB-189247; BIOGRID-522028; BIOGRID-644119; BIOGRID-728215; EBI-7249035; IDB-189371; IDB-189368; BIOGRID-280016; BIOGRID-589514; BIOGRID-467864; IDB-189372	protein - protein	reviewed	2014-11-29	cervical cancer cell line, embryonic kidney cell line	epithelial cell
381338	IL1R1 physically interacts with IL1RAP	Homo sapiens	physical interaction	2	937176015866876	IDB-113413; IDB-116528	protein - protein	reviewed	2010-02-21	cervical cancer cell line, embryonic kidney cell line	epithelial cell
37472	BTRC interacts with CUL1	Homo sapiens	physical association	24	1.73182e+190	EBI-7280263; BIOGRID-423499; MINT-4544675; BIOGRID-688800; BIOGRID-617611; BIOGRID-280045; BIOGRID-531857; BIOGRID-717759; BIOGRID-679184; BIOGRID-830813; BIOGRID-522222; IDB-119351; IDB-119261; IDB-119350; BIOGRID-569016; BIOGRID-715743; IDB-119362; IDB-119117; DIP-69735E; IDB-119364; IDB-119363; EBI-7177773; MINT-14454; BIOGRID-674222; BIOGRID-674197; BIOGRID-465422; BIOGRID-617613; BIOGRID-260…	protein - protein	reviewed	2014-11-29	cervical cancer cell line, embryonic kidney cell line	epithelial cell
18321	MAVS interacts with MFN1	Homo sapiens	physical association	2	2001975720661420	IDB-188076; MINT-7714001; EBI-7692241; EBI-7692229; IDB-189274; MINT-7713992; BIOGRID-858227; IDB-188075	protein - protein	reviewed	2014-11-29	cervical cancer cell line, embryonic kidney cell line	epithelial cell
19549	GABARAP interacts with TP53INP2	Homo sapiens	physical association	1	19056683	IDB-187933; IDB-187936; IDB-187930	protein - protein	reviewed	2010-04-18	cervical cancer cell line, embryonic kidney cell line	epithelial cell
64793	SQSTM1 interacts with KEAP1	Homo sapiens	physical association	12	2.01737e+95	BIOGRID-722532; IDB-188457; BIOGRID-591528; BIOGRID-904536; IDB-188459; BIOGRID-939295; BIOGRID-985631; IDB-188115; IDB-188114; BIOGRID-591515; IDB-188116; BIOGRID-837667; BIOGRID-591391; IDB-188458; BIOGRID-722533; BIOGRID-815859; BIOGRID-591514; BIOGRID-904532; IDB-188117; BIOGRID-683026; IDB-188113; IDB-187863; BIOGRID-678291; BIOGRID-939288; BIOGRID-423561	protein - protein	reviewed	2014-11-29	cervical cancer cell line, embryonic kidney cell line, hepatoma cell line	epithelial cell
175166	SRC physically interacts with PTK2B	Homo sapiens	physical interaction	3	1.4963e+22	BIOGRID-303321; BIOGRID-314936; IDB-116693; IDB-116691	protein - protein	reviewed	2012-02-14	cervical cancer cell line, epidermis	epithelial cell
169216	HIF1A interacts with SMAD3	Homo sapiens	physical association	2	1222824711486000	IDB-120559; IDB-120550; BIOGRID-818047; BIOGRID-818048; BIOGRID-854584; IDB-120561; IDB-120560	protein - protein	reviewed	2013-07-09	cervical cancer cell line, kidney	fibroblast, epithelial cell
381334	IL1RAP physically interacts with IRAK1	Homo sapiens	physical interaction	2	93717609374458	IDB-113414; IDB-113415	protein - protein	reviewed	2010-03-07	cervical cancer cell line, kidney cell line	epithelial cell
249690	CREBBP physically interacts with CHUK	Homo sapiens	physical interaction	1	14597638	IDB-115923; BIOGRID-721670; IDB-115924	protein - protein	reviewed	2013-07-09	cervical cancer cell line, kidney cell line	epithelial cell
166761	PREX1 interacts with MTOR	Homo sapiens	physical association	1	17565979	IDB-120209; BIOGRID-829576; IDB-120208; EBI-1790471; BIOGRID-829574; IDB-120210	protein - protein	reviewed	2013-07-09	cervical cancer cell line, kidney cell line	epithelial cell
290611	TSC2 interacts with MYCBP2	Homo sapiens	physical association	2	1900075514559890	IDB-119988; IDB-120287; IDB-120286	protein - protein	reviewed	2010-03-07	cervical cancer cell line, kidney cell line	epithelial cell
21557	TRAF3 interacts with MAVS	Homo sapiens	physical association	16	1.88181e+127	IDB-155497; IDB-1631794; BIOGRID-905729; IDB-156163; IDB-157325; IDB-1631787; BIOGRID-935461; BIOGRID-835199; IDB-649198; IDB-1631789; BIOGRID-695201; BIOGRID-948505; BIOGRID-716388; BIOGRID-718965; BIOGRID-603756; BIOGRID-589920; IDB-118980; IDB-186149; BIOGRID-696459; DIP-185559E; BIOGRID-948506; BIOGRID-719935; IDB-649212	protein - protein	reviewed	2014-11-29	cervical cancer cell line, kidney cell line, embryonic kidney cell line, lung adenocarcinoma cell line	epithelial cell, epithelial cell of lung
285682	IRF7 interacts with RELA	Homo sapiens	physical association	2	1802842525520500	IDB-185719; IDB-2060877	protein - dna	reviewed	2015-02-08	cervical cancer cell line, lung adenocarcinoma cell line	epithelial cell
206856	NOS2 interacts with NKRF	Homo sapiens	physical association	1	12381793	IDB-188090; IDB-188089	protein - dna	reviewed	2010-04-25	cervical cancer cell line, lung adenocarcinoma cell line	epithelial cell, epithelial cell of lung
285164	IRF7 physically interacts with IRF7	Homo sapiens	physical interaction	2	1566499518617990	IDB-185066; IDB-185055	protein - dna	reviewed	2010-03-07	cervical cancer cell line, peripheral blood mononuclear cell	mononuclear cell, epithelial cell
358643	IRF7 physically interacts with IRF3	Homo sapiens	physical interaction	2	1566499518617990	IDB-185056; IDB-185065	protein - dna	reviewed	2010-03-07	cervical cancer cell line, peripheral blood mononuclear cell	mononuclear cell, epithelial cell
371173	RELA interacts with SIRT1	Homo sapiens	physical association	2	1704101225217960	IDB-1635134; BIOGRID-470462	protein - protein	reviewed	2014-09-21	cholangiocarcinoma cell line	duct epithelial cell
259763	BCL2 interacts with GLI1	Homo sapiens	physical association	3	1.55202e+23	IDB-649560	protein - dna	reviewed	2013-03-03	cholangiocarcinoma cell line
369261	SIRT1 interacts with MMP9	Homo sapiens	physical association	1	25217963	IDB-1635137	protein - dna	reviewed	2014-09-21	cholangiocarcinoma cell line	duct epithelial cell
28294	ACVRL1 interacts with TGFBR1	Homo sapiens	physical association	2	183337548242742	BIOGRID-882444; BIOGRID-882446; IDB-120080	protein - protein	reviewed	2014-11-29	chondrocyte
154328	PRKCZ interacts with SP1	Homo sapiens	physical association	1	16943418	BIOGRID-470838; BIOGRID-470837; IDB-156001; IDB-156002	protein - protein	reviewed	2011-03-04	choriocarcinoma cell line
207790	MT-ND6 interacts with NDUFS3	Homo sapiens	physical association	1	18485875	IDB-156681; BIOGRID-671496	protein - protein	reviewed	2013-07-09	chronic myeloid leukemia cell	lymphocyte
333173	LYL1 interacts with ARL1	Homo sapiens	physical association	1	18160048	IDB-224800	protein - dna	reviewed	2011-07-17	chronic myeloid leukemia cell line	lymphocyte
77135	PDCD6IP interacts with LYL1	Homo sapiens	physical association	1	18160048	IDB-224792	protein - dna	reviewed	2011-07-17	chronic myeloid leukemia cell line	lymphocyte
458015	LYL1 interacts with EFNA5	Homo sapiens	physical association	1	18160048	IDB-224799	protein - dna	reviewed	2011-07-17	chronic myeloid leukemia cell line	lymphocyte
398058	LYL1 interacts with TMEM30A	Homo sapiens	physical association	1	18160048	IDB-224704	protein - dna	reviewed	2011-07-17	chronic myeloid leukemia cell line	lymphocyte
398068	BCKDK interacts with LYL1	Homo sapiens	physical association	1	18160048	IDB-224700	protein - dna	reviewed	2011-07-17	chronic myeloid leukemia cell line	lymphocyte
348461	LYL1 interacts with CMSS1	Homo sapiens	physical association	1	18160048	IDB-224780	protein - dna	reviewed	2011-07-17	chronic myeloid leukemia cell line	lymphocyte
349178	CRELD2 interacts with LYL1	Homo sapiens	physical association	1	18160048	IDB-224796; IDB-224782	protein - dna	reviewed	2011-07-17	chronic myeloid leukemia cell line	lymphocyte
406854	C18orf54 interacts with LYL1	Homo sapiens	physical association	1	18160048	IDB-224779	protein - dna	reviewed	2011-07-17	chronic myeloid leukemia cell line	lymphocyte
83735	LYL1 interacts with PIBF1	Homo sapiens	physical association	1	18160048	IDB-224778	protein - dna	reviewed	2011-07-17	chronic myeloid leukemia cell line	lymphocyte
435618	SUZ12 interacts with TNF	Homo sapiens	physical association	1	24567534	IDB-1631350; IDB-1632285	protein - dna	reviewed	2014-06-01	chronic myeloid leukemia cell line	lymphocyte
477050	KAT8 interacts with LYL1	Homo sapiens	physical association	1	18160048	IDB-224691	protein - dna	reviewed	2011-07-17	chronic myeloid leukemia cell line	lymphocyte
398059	LYL1 interacts with SLU7	Homo sapiens	physical association	1	18160048	IDB-224697	protein - dna	reviewed	2011-07-17	chronic myeloid leukemia cell line	lymphocyte
398070	LYL1 interacts with DBR1	Homo sapiens	physical association	1	18160048	IDB-224705; IDB-224674	protein - dna	reviewed	2011-07-17	chronic myeloid leukemia cell line	lymphocyte
398074	LYL1 interacts with COX7A2	Homo sapiens	physical association	1	18160048	IDB-224673	protein - dna	reviewed	2011-07-17	chronic myeloid leukemia cell line	lymphocyte
398061	APP interacts with LYL1	Homo sapiens	physical association	1	18160048	IDB-224670	protein - dna	reviewed	2011-07-17	chronic myeloid leukemia cell line	lymphocyte
398066	LYL1 interacts with C11orf57	Homo sapiens	physical association	1	18160048	IDB-224677	protein - dna	reviewed	2011-07-17	chronic myeloid leukemia cell line	lymphocyte
398049	GMFB interacts with LYL1	Homo sapiens	physical association	1	18160048	IDB-224678	protein - dna	reviewed	2011-07-17	chronic myeloid leukemia cell line	lymphocyte
398084	PLIN3 interacts with LYL1	Homo sapiens	physical association	1	18160048	IDB-224680	protein - dna	reviewed	2011-07-17	chronic myeloid leukemia cell line	lymphocyte
461130	E2F1 interacts with CEBPD	Homo sapiens	physical association	1	15674331	IDB-225591; BIOGRID-736341	protein - protein	reviewed	2013-07-09	chronic myeloid leukemia cell line	lymphocyte
398051	LYL1 interacts with BRCA1	Homo sapiens	physical association	1	18160048	IDB-224630	protein - dna	reviewed	2011-07-17	chronic myeloid leukemia cell line	lymphocyte
463091	LYL1 interacts with BTG2	Homo sapiens	physical association	1	18160048	IDB-224631	protein - dna	reviewed	2011-07-17	chronic myeloid leukemia cell line	lymphocyte
140587	ITGB2 interacts with ITGAM	Homo sapiens	physical association	2	1820906818644790	IDB-189985; IDB-189991	protein - protein	reviewed	2011-01-09	chronic myeloid leukemia cell line, embryonic kidney cell line	lymphocyte, epithelial cell
480958	CEBPD interacts with RB1	Homo sapiens	physical association	2	2097180815674330	BIOGRID-736340; IDB-225590; IDB-225203	protein - protein	reviewed	2013-07-09	chronic myeloid leukemia cell line, epidermis	lymphocyte, epithelial cell
437252	PXN interacts with PTK2	Homo sapiens	physical association	7	1.11136e+52	BIND-177361; BIOGRID-278468; BIOGRID-287347; BIOGRID-287354; BIOGRID-297003; BIND-185075; BIOGRID-283005; IDB-115059	protein - protein	reviewed	2014-11-29	collecting duct
5562	SIGIRR physically interacts with IRAK1	Homo sapiens	physical interaction	2	1292585315866870	IDB-113988; IDB-113989	protein - protein	reviewed	2010-03-07	colonic adenocarcinoma cell line, kidney cell line
295827	IKBKB physically interacts with HSPB1	Homo sapiens	physical interaction	1	16840786	IDB-113895	protein - protein	reviewed	2010-03-07	colorectal adenocarcinoma cell line	epithelial cell
295892	IKBKB physically interacts with HSPD1	Homo sapiens	physical interaction	1	16840786	IDB-113896	protein - protein	reviewed	2010-03-07	colorectal adenocarcinoma cell line	epithelial cell
295848	IKBKB physically interacts with HSPA1A	Homo sapiens	physical interaction	1	16840786	IDB-113897	protein - protein	reviewed	2010-03-07	colorectal adenocarcinoma cell line	epithelial cell
368220	SMAD4 interacts with TTK	Homo sapiens	physical association	1	17452325	IDB-189454	protein - protein	reviewed	2010-08-29	colorectal adenocarcinoma cell line	epithelial cell
154300	PRKCZ interacts with PARD6A	Homo sapiens	physical association	5	1.73506e+39	BIOGRID-575446; MINT-4085536; MINT-4652825; EBI-7318478; EBI-7053778; IDB-155477; IDB-185135; IDB-155372; IDB-155480	protein - protein	reviewed	2014-11-29	colorectal adenocarcinoma cell line	epithelial cell
188274	HSPD1 physically interacts with CHUK	Homo sapiens	physical interaction	1	16840786	IDB-115894	protein - protein	reviewed	2010-03-07	colorectal adenocarcinoma cell line	epithelial cell
188232	HSPB1 physically interacts with CHUK	Homo sapiens	physical interaction	1	16840786	IDB-115893	protein - protein	reviewed	2010-03-07	colorectal adenocarcinoma cell line	epithelial cell
28776	APC physically interacts with GSK3B	Homo sapiens	physical interaction	1	8638126	IDB-115085; IDB-115084	protein - protein	reviewed	2010-02-21	colorectal adenocarcinoma cell line	epithelial cell
54852	ERBB2IP physically interacts with LRRC1	Homo sapiens	physical interaction	1	11440998	IDB-117999; IDB-118000; BIOGRID-286327	protein - protein	reviewed	2012-02-14	colorectal adenocarcinoma cell line	epithelial cell
476418	SLC3A2 interacts with ITGB1	Homo sapiens	physical association	2	1150709412181350	BIOGRID-315217; IDB-225329	protein - protein	reviewed	2012-02-14	colorectal adenocarcinoma cell line	epithelial cell
290748	NFKBIA interacts with PRKCZ	Homo sapiens	physical association	1	12893839	IDB-155998; IDB-155997	protein - protein	reviewed	2010-02-28	colorectal adenocarcinoma cell line	epithelial cell
255862	GAPDH physically interacts with XPO1	Homo sapiens	physical interaction	1	14617633	IDB-114532	protein - protein	reviewed	2010-03-07	colorectal adenocarcinoma cell line	epithelial cell
252117	ERBB2IP physically interacts with NOD2	Homo sapiens	physical interaction	2	1620372816714530	IDB-117768; IDB-117766; IDB-117774; IDB-117767; IDB-117778; IDB-117777; IDB-117769	protein - protein	reviewed	2010-03-07	colorectal adenocarcinoma cell line, kidney cell line	epithelial cell
64427	KLF6 interacts with IL8	Homo sapiens	physical association	1	24634218	IDB-1632502	protein - dna	reviewed	2014-06-08	colorectal cancer cell line	epithelial cell
290801	KLF6 interacts with NFKBIA	Homo sapiens	physical association	1	24634218	IDB-1632501	protein - dna	reviewed	2014-06-08	colorectal cancer cell line	epithelial cell
425567	KLF6 interacts with CCL2	Homo sapiens	physical association	1	24634218	IDB-1632503	protein - dna	reviewed	2014-06-08	colorectal cancer cell line	epithelial cell
28006	IRF5 interacts with CASP8	Homo sapiens	physical association	1	19028697	IDB-156875	protein - dna	reviewed	2010-03-07	colorectal cancer cell line	epithelial cell
363039	TCF7L2 physically interacts with JUN	Homo sapiens	physical interaction	1	16007074	IDB-115373	protein - dna	reviewed	2010-03-07	colorectal cancer cell line	epithelial cell
285762	BAG1 interacts with RELA	Homo sapiens	physical association	1	21963853	IDB-649658	protein - protein	reviewed	2013-03-24	colorectal cancer cell line	epithelial cell
57332	NOS2 interacts with RXRA	Homo sapiens	physical association	1	19732722	IDB-187919	protein - dna	reviewed	2010-04-11	colorectal cancer cell line	epithelial cell
255839	GAPDH physically interacts with CDK1	Homo sapiens	physical interaction	1	16474839	IDB-114563; IDB-114562	protein - protein	reviewed	2010-03-07	colorectal cancer cell line	epithelial cell
32714	SMAD3 interacts with STK17B	Homo sapiens	physical association	1	23122956	IDB-649411	protein - dna	reviewed	2013-01-24	connective tissue	epithelial cell
369268	MMP9 interacts with HDAC1	Homo sapiens	physical association	1	22879913	IDB-649461	protein - dna	reviewed	2013-01-24	connective tissue	epithelial cell
45895	BIRC3 physically interacts with DAXX	Homo sapiens	physical interaction	1	16982744	IDB-116647	protein - dna	reviewed	2010-03-07	connective tissue	epithelial cell
73944	RELB physically interacts with BIRC3	Homo sapiens	physical interaction	1	16982744	IDB-116645; IDB-116649	protein - dna	reviewed	2010-03-07	connective tissue	epithelial cell
77442	PLK3 interacts with JUN	Homo sapiens	physical association	1	17804415	IDB-187168	protein - protein	reviewed	2010-03-07	corneal epithelium	corneal epithelial cell
350342	RELB interacts with ANAPC1	Homo sapiens	physical association	1	25255445	IDB-1635316	protein - dna	reviewed	2014-10-05	dermis	fibroblast
85533	RELB interacts with PSMA5	Homo sapiens	physical association	1	25255445	IDB-1635315	protein - dna	reviewed	2014-10-05	dermis	fibroblast
377012	RELB interacts with CDK6	Homo sapiens	physical association	1	25255445	IDB-1635314	protein - dna	reviewed	2014-10-05	dermis	fibroblast
249433	LMNA interacts with STX2	Homo sapiens	physical association	1	24782521	IDB-1631697	protein - dna	reviewed	2014-05-11	dermis	fibroblast of dermis
78807	BANK1 interacts with IRF8	Homo sapiens	physical association	1	22096565	IDB-226091	protein - dna	reviewed	2011-12-04	diffuse large B-cell lymphoma cell	B cell
14076	IRF8 interacts with GPR18	Homo sapiens	physical association	1	22096565	IDB-226081	protein - dna	reviewed	2011-12-04	diffuse large B-cell lymphoma cell	B cell
142142	IRF8 interacts with IFIH1	Homo sapiens	physical association	1	22096565	IDB-226080	protein - dna	reviewed	2011-12-04	diffuse large B-cell lymphoma cell	B cell
398737	IRF8 interacts with GNA13	Homo sapiens	physical association	1	22096565	IDB-226078	protein - dna	reviewed	2011-12-04	diffuse large B-cell lymphoma cell	B cell
233128	KPNB1 interacts with CD40	Homo sapiens	physical association	1	16644731	IDB-118882	protein - protein	reviewed	2008-10-05	diffuse large B-cell lymphoma cell	B cell
18421	TNFSF13B interacts with CD40	Homo sapiens	transcriptional regulation	1	16644731	IDB-118878; IDB-118879	protein - dna	reviewed	2009-07-26	diffuse large B-cell lymphoma cell	B cell
356326	TRADD physically interacts with DAB2IP	Homo sapiens	physical interaction	1	15310755	IDB-118331	protein - protein	reviewed	2008-07-20	EAhy 926 cell	endothelial cell
105307	MAVS interacts with ELF4	Homo sapiens	physical association	1	24185615	IDB-1630716; IDB-1631773	protein - protein	reviewed	2014-05-18	embryonic fibroblast cell line	epithelial cell, fibroblast
105304	TBK1 interacts with ELF4	Homo sapiens	physical association	1	24185615	IDB-1630717; IDB-1631775; IDB-1631774	protein - protein	reviewed	2014-05-18	embryonic fibroblast cell line	epithelial cell, fibroblast
586	SMAD7 interacts with STAMBPL1	Homo sapiens	physical association	1	14728725	IDB-189472	protein - protein	reviewed	2010-08-29	embryonic fibroblast cell line	epithelial cell
137271	RASSF1 interacts with E2F1	Homo sapiens	physical association	1	20877461	IDB-225212	protein - dna	reviewed	2011-07-31	embryonic fibroblast cell line	fibroblast
18329	MAVS physically associates with MAVS	Homo sapiens	physical association	3	1.90368e+23	IDB-1631432; IDB-155496; IDB-119990; IDB-119991; IDB-155495	protein - protein	reviewed	2014-04-13	embryonic fibroblast cell line, kidney cell line, embryonic kidney cell line	epithelial cell
425036	ADRB2 interacts with HSPA5	Homo sapiens	physical association	1	23798571	IDB-1635147; BIOGRID-875881	protein - protein	reviewed	2014-11-29	embryonic kidney cell line	epithelial cell
425030	ADRB2 interacts with UFD1L	Homo sapiens	physical association	1	23798571	IDB-1635249; BIOGRID-875880	protein - protein	reviewed	2014-11-29	embryonic kidney cell line	epithelial cell
302981	NEDD8 interacts with UBA3	Homo sapiens	physical association	4	1.66208e+31	BIOGRID-939930; BIOGRID-438665; IDB-1632336; BIOGRID-675482; BIOGRID-691190	protein - protein	reviewed	2014-11-29	embryonic kidney cell line	epithelial cell
425029	ADRB2 interacts with ACTG1	Homo sapiens	physical association	1	23798571	IDB-1635110; BIOGRID-875891	protein - protein	reviewed	2014-11-29	embryonic kidney cell line	epithelial cell
437234	VPRBP interacts with CUL4A	Homo sapiens	physical association	6	1.86068e+47	BIOGRID-728946; BIOGRID-684998; BIOGRID-728931; IDB-1632440; BIOGRID-684651; BIOGRID-728313; BIOGRID-684672; BIOGRID-684664; BIOGRID-687170; BIOGRID-615919; BIOGRID-683906; BIOGRID-684674	protein - protein	reviewed	2014-06-08	embryonic kidney cell line	epithelial cell
18308	MAVS interacts with DDX3X	Homo sapiens	physical association	1	20127681	IDB-188199; IDB-188200	protein - protein	reviewed	2010-05-02	embryonic kidney cell line	epithelial cell
470678	IFIH1 interacts with DDX3X	Homo sapiens	physical association	1	20127681	IDB-188202	protein - protein	reviewed	2010-05-02	embryonic kidney cell line	epithelial cell
424948	ADRB2 interacts with FKBP8	Homo sapiens	physical association	1	23798571	IDB-1635130; BIOGRID-875903	protein - protein	reviewed	2014-11-29	embryonic kidney cell line	epithelial cell
425041	ADRB2 interacts with GAPDH	Homo sapiens	physical association	1	23798571	IDB-1635133; BIOGRID-875904	protein - protein	reviewed	2014-11-29	embryonic kidney cell line	epithelial cell
224509	TBK1 interacts with CALCOCO2	Homo sapiens	physical association	2	1982070821903420	BIOGRID-593938; BIOGRID-563927; BIOGRID-594260; IDB-186079; EBI-6121967; EBI-6124858	protein - protein	reviewed	2013-07-09	embryonic kidney cell line	epithelial cell
468255	ADRB2 interacts with HNRNPU	Homo sapiens	physical association	1	23798571	IDB-1635155; BIOGRID-875910	protein - protein	reviewed	2014-11-29	embryonic kidney cell line	epithelial cell
375403	NEU1 interacts with TLR4	Homo sapiens	physical association	1	19430901	IDB-185818	protein - protein	reviewed	2010-03-07	embryonic kidney cell line	epithelial cell
424914	ADRB2 interacts with ATP1A1	Homo sapiens	physical association	1	23798571	IDB-1635182; BIOGRID-875919	protein - protein	reviewed	2014-11-29	embryonic kidney cell line	epithelial cell
97891	CIITA interacts with HDAC1	Homo sapiens	physical association	1	12697811	IDB-225684	protein - protein	reviewed	2011-08-28	embryonic kidney cell line	epithelial cell
437210	NEDD8 interacts with VPRBP	Homo sapiens	physical association	2	1760938121145460	IDB-1632332; BIOGRID-684999; BIOGRID-691195	protein - protein	reviewed	2014-06-01	embryonic kidney cell line	epithelial cell
97663	CYBA interacts with KIAA0226	Homo sapiens	physical association	1	22423966	IDB-649058	protein - protein	reviewed	2012-07-29	embryonic kidney cell line	epithelial cell
424958	ADRB2 interacts with RPN2	Homo sapiens	physical association	1	23798571	IDB-1635210; BIOGRID-875927	protein - protein	reviewed	2014-11-29	embryonic kidney cell line	epithelial cell
224026	CDK9 interacts with CCNT1	Homo sapiens	physical association	29	18483487,17643375,19818711,16980611,12832472,9499409,10958691,17700062,20153263,15546612,14580347,9491887,22988298,22012619,15528190,20305087,22483617,15713661,11713532,12894230,21729782,14627702,16109377,9872325,15713662,11282025,23602568,23455922,24367103	BIOGRID-569424; BIOGRID-636282; BIOGRID-465375; MINT-15817; BIOGRID-825246; IDB-967990; BIOGRID-553647; BIOGRID-870336; BIOGRID-844432; BIOGRID-941273; BIOGRID-798055; IDB-967994; BIOGRID-845106; BIOGRID-424614; BIOGRID-857672; BIOGRID-870339; BIOGRID-859969; BIOGRID-870327; BIOGRID-816295; BIOGRID-256426; BIOGRID-859970; EBI-7930850; MINT-6629561; BIOGRID-859059; BIOGRID-636275; BIOGRID-906966; …	protein - protein	reviewed	2014-11-29	embryonic kidney cell line	epithelial cell
442610	ADRB2 interacts with TUBB	Homo sapiens	physical association	1	23798571	IDB-1635246; BIOGRID-875934	protein - protein	reviewed	2014-11-29	embryonic kidney cell line	epithelial cell
54450	ADRB2 interacts with DAD1	Homo sapiens	physical association	1	23798571	IDB-1635117; BIOGRID-875952	protein - protein	reviewed	2014-11-29	embryonic kidney cell line	epithelial cell
140591	ITGB2 interacts with PLAUR	Homo sapiens	physical association	2	1864479510388530	IDB-189990; BIOGRID-246001	protein - protein	reviewed	2012-02-14	embryonic kidney cell line	epithelial cell
70647	COPS5 interacts with HTR6	Homo sapiens	physical association	1	20093369	BIOGRID-715095; IDB-187153; BIOGRID-715100	protein - protein	reviewed	2013-07-09	embryonic kidney cell line	epithelial cell
87752	IL16 interacts with PPP1R12B	Homo sapiens	physical association	1	12923170	IDB-187179; IDB-187178; BIOGRID-255636; IDB-187180; IDB-187181; IDB-187176	protein - protein	reviewed	2012-02-14	embryonic kidney cell line
442643	TUBB interacts with YWHAG	Homo sapiens	physical association	1	15324660	MINT-50849; EBI-7309987; EBI-7301740; IDB-187004; MINT-50383	protein - protein	reviewed	2014-11-29	embryonic kidney cell line	epithelial cell
112529	MCRS1 interacts with TERT	Homo sapiens	physical association	1	15044100	IDB-2062014; IDB-2062015; BIOGRID-252115	protein - protein	reviewed	2016-04-15	embryonic kidney cell line	epithelial cell
442673	TUBB interacts with YWHAB	Homo sapiens	physical association	1	15324660	EBI-7307387; BIOGRID-574590; IDB-187003; MINT-50972	protein - protein	reviewed	2014-11-29	embryonic kidney cell line	epithelial cell
4112	NECAB2 physically associates with NECAB2	Homo sapiens	physical association	1	16189514	IDB-189707; BIOGRID-126315	protein - protein	reviewed	2012-02-14	embryonic kidney cell line	epithelial cell
199532	ARHGEF2 interacts with TBK1	Homo sapiens	physical association	1	24270516	IDB-1631785; IDB-1631786	protein - protein	reviewed	2014-05-18	embryonic kidney cell line	epithelial cell
435045	ADRB2 interacts with GNB2L1	Homo sapiens	physical association	2	2379857124561120	BIOGRID-875963; BIOGRID-942277; IDB-1635146; BIOGRID-942297	protein - protein	reviewed	2014-11-29	embryonic kidney cell line	epithelial cell
169126	ARNT interacts with EGLN3	Homo sapiens	physical association	1	24145445	IDB-1630604	protein - protein	reviewed	2013-11-03	embryonic kidney cell line	epithelial cell
129043	FKBP8 interacts with EGLN3	Homo sapiens	physical association	1	24145445	IDB-1630605	protein - protein	reviewed	2013-11-03	embryonic kidney cell line	epithelial cell
86210	EGLN3 interacts with EGLN1	Homo sapiens	physical association	2	1695861824145440	IDB-1630597; BIOGRID-555803; IDB-1630602	protein - protein	reviewed	2013-11-03	embryonic kidney cell line	epithelial cell
18317	PSMA7 interacts with MAVS	Homo sapiens	physical association	1	19734229	BIOGRID-668406; BIOGRID-668408; IDB-185880	protein - protein	reviewed	2013-07-09	embryonic kidney cell line
94195	GABARAPL1 interacts with SQSTM1	Homo sapiens	physical association	4	1.92509e+31	IDB-187880; BIOGRID-684531; IDB-649571; BIOGRID-446180; BIOGRID-904616	protein - protein	reviewed	2014-11-29	embryonic kidney cell line	epithelial cell
252156	NOD2 interacts with MAPK14	Homo sapiens	physical association	1	19349988	IDB-187100	protein - protein	reviewed	2010-03-07	embryonic kidney cell line	epithelial cell
423235	CUL3 interacts with KLHL26	Homo sapiens	physical association	1	21145461	IDB-1632402; BIOGRID-686117	protein - protein	reviewed	2014-06-08	embryonic kidney cell line	epithelial cell
452674	CUL1 interacts with FBXW2	Homo sapiens	physical association	6	1.0531e+47	BIOGRID-304484; MINT-8399481; EBI-8107922; EBI-7058533; BIOGRID-688781; BIOGRID-912612; BIOGRID-830815; IDB-1632374; MINT-49910; BIOGRID-683183	protein - protein	reviewed	2014-11-29	embryonic kidney cell line	epithelial cell
152006	CACTIN interacts with NFKBIL1	Homo sapiens	physical association	1	20829348	IDB-189722	protein - protein	reviewed	2010-09-26	embryonic kidney cell line	epithelial cell
224511	CALCOCO2 interacts with UBC	Homo sapiens	physical association	11	1.92852e+87	BIOGRID-614680; BIOGRID-851265; BIOGRID-563925; BIOGRID-943867; BIOGRID-1030742; BIOGRID-630006; BIOGRID-730414; IDB-188333; BIOGRID-684453; BIOGRID-848581; BIOGRID-625420; BIOGRID-563922; BIOGRID-620775	protein - protein	reviewed	2014-11-29	embryonic kidney cell line	epithelial cell
423340	CUL3 interacts with KLHL15	Homo sapiens	physical association	2	2114546123135270	IDB-1632395; BIOGRID-686175; BIOGRID-811003	protein - protein	reviewed	2014-06-08	embryonic kidney cell line	epithelial cell
52864	TOMM70A interacts with MAVS	Homo sapiens	physical association	1	20628368	BIOGRID-829521; IDB-189080; BIOGRID-829525; IDB-189081; IDB-189082; IDB-189079	protein - protein	reviewed	2013-07-09	embryonic kidney cell line	epithelial cell
108751	KSR1 physically interacts with BRAP	Homo sapiens	physical interaction	1	14724641	IDB-117952	protein - protein	reviewed	2010-03-07	embryonic kidney cell line
386201	APIP physically associates with APIP	Homo sapiens	physical association	1	16189514	BIOGRID-126344; IDB-189706	protein - protein	reviewed	2012-02-14	embryonic kidney cell line	epithelial cell
110404	KCNRG physically associates with KCNRG	Homo sapiens	physical association	2	1618951419968950	BIOGRID-126287; BIOGRID-718424; IDB-189710	protein - protein	reviewed	2013-07-09	embryonic kidney cell line	epithelial cell
277822	SMAD4 interacts with UBE2I	Homo sapiens	physical association	2	1523174821988830	IDB-1632218; BIOGRID-891659; EBI-7248833; MINT-61950	protein - protein	reviewed	2014-11-29	embryonic kidney cell line	epithelial cell
227809	RIOK3 interacts with UBC	Homo sapiens	physical association	8	1.92852e+63	IDB-188331; BIOGRID-621728; BIOGRID-625077; BIOGRID-847195; BIOGRID-560902; BIOGRID-945004; BIOGRID-684451; BIOGRID-732569; BIOGRID-630879	protein - protein	reviewed	2014-11-29	embryonic kidney cell line	epithelial cell
442672	TUBB interacts with YWHAZ	Homo sapiens	physical association	1	15324660	MINT-51021; EBI-7308887; IDB-187002; BIOGRID-574823	protein - protein	reviewed	2014-11-29	embryonic kidney cell line	epithelial cell
101833	ADRB2 interacts with AKAP5	Homo sapiens	physical association	1	10753752	IDB-1635252	protein - protein	reviewed	2014-09-28	embryonic kidney cell line	epithelial cell
425031	ADRB2 interacts with SLC9A3R1	Homo sapiens	physical association	5	1.04996e+38	IDB-224494; BIOGRID-715398; IDB-1635086; IDB-967918; IDB-1635254	protein - protein	reviewed	2014-09-28	embryonic kidney cell line	epithelial cell
54275	Phosphorylation of 97033 by 19987	Homo sapiens	phosphorylation	1	17709380	IDB-118624	protein - protein	reviewed	2010-03-07	embryonic kidney cell line
444486	DCAF12 interacts with CUL4A	Homo sapiens	physical association	2	1696424021145460	BIOGRID-429875; BIOGRID-687165; IDB-1632452	protein - protein	reviewed	2014-06-08	embryonic kidney cell line	epithelial cell
425005	ADRB2 interacts with HSP90B1	Homo sapiens	physical association	1	23798571	BIOGRID-876034; IDB-1635247	protein - protein	reviewed	2014-11-29	embryonic kidney cell line	epithelial cell
463144	ADRB2 interacts with UQCRC2	Homo sapiens	physical association	1	23798571	BIOGRID-876035; IDB-1635248	protein - protein	reviewed	2014-11-29	embryonic kidney cell line	epithelial cell
424998	ADRB2 interacts with TMEM33	Homo sapiens	physical association	1	23798571	BIOGRID-875932; IDB-1635242	protein - protein	reviewed	2014-11-29	embryonic kidney cell line	epithelial cell
290779	NFKBIA interacts with IKBKAP	Homo sapiens	physical association	1	14743216	IDB-156361; DIP-44772E	protein - protein	reviewed	2009-04-12	embryonic kidney cell line
179374	MX1 physically associates with MX1	Homo sapiens	physical association	1	20428112	IDB-1631607; IDB-188296	protein - protein	reviewed	2014-04-20	embryonic kidney cell line	epithelial cell
461363	IRF4 interacts with NFATC2	Homo sapiens	physical association	1	11956291	BIOGRID-287708; IDB-1632015; IDB-1632016; BIOGRID-287707	protein - protein	reviewed	2014-06-01	embryonic kidney cell line	epithelial cell
175309	SRC interacts with RUNX3	Homo sapiens	physical association	1	20100835	IDB-187574; IDB-187572	protein - protein	reviewed	2010-03-28	embryonic kidney cell line	epithelial cell
173460	RUNX3 interacts with LCK	Homo sapiens	physical association	1	20100835	IDB-187573	protein - protein	reviewed	2010-03-28	embryonic kidney cell line	epithelial cell
462314	ADRB2 interacts with RPS5	Homo sapiens	physical association	1	23798571	BIOGRID-876009; IDB-1635212	protein - protein	reviewed	2014-11-29	embryonic kidney cell line	epithelial cell
285729	KLF6 interacts with RELA	Homo sapiens	physical association	1	24634218	IDB-1632498	protein - protein	reviewed	2014-06-08	embryonic kidney cell line	epithelial cell
358676	IRF3 interacts with SGTA	Homo sapiens	physical association	1	21988832	IDB-1632211; BIOGRID-891653	protein - protein	reviewed	2014-11-29	embryonic kidney cell line	epithelial cell
441861	IRF5 interacts with SGTA	Homo sapiens	physical association	1	21988832	IDB-1632212; BIOGRID-891654	protein - protein	reviewed	2014-11-29	embryonic kidney cell line	epithelial cell
134058	SMAD3 interacts with SQSTM1	Homo sapiens	physical association	1	21988832	IDB-1632217; BIOGRID-891658	protein - protein	reviewed	2014-11-29	embryonic kidney cell line	epithelial cell
425011	ADRB2 interacts with PDIA6	Homo sapiens	physical association	1	23798571	BIOGRID-876001; IDB-1635201	protein - protein	reviewed	2014-11-29	embryonic kidney cell line	epithelial cell
260640	NEDD8 interacts with COPS5	Homo sapiens	physical association	4	1.96157e+31	BIOGRID-689667; BIOGRID-423189; IDB-1632359; BIOGRID-940050; BIOGRID-675497; BIOGRID-691035; IDB-1632311; BIOGRID-691240	protein - protein	reviewed	2014-11-29	embryonic kidney cell line	epithelial cell
425039	ADRB2 interacts with RANBP2	Homo sapiens	physical association	1	23798571	BIOGRID-876006; IDB-1635207	protein - protein	reviewed	2014-11-29	embryonic kidney cell line	epithelial cell
137698	BRCA1 interacts with HSPD1	Homo sapiens	physical association	1	21988832	IDB-1632037; BIOGRID-891626	protein - protein	reviewed	2014-11-29	embryonic kidney cell line	epithelial cell
172985	ADRB2 interacts with TMX1	Homo sapiens	physical association	1	23798571	BIOGRID-876028; IDB-1635236	protein - protein	reviewed	2014-11-29	embryonic kidney cell line	epithelial cell
425046	ADRB2 interacts with TRAP1	Homo sapiens	physical association	1	23798571	IDB-1635238	protein - protein	reviewed	2014-09-28	embryonic kidney cell line	epithelial cell
169235	HIF1A interacts with EGLN1	Homo sapiens	physical association	3	1.65116e+23	EBI-8110425; EBI-8110603; IDB-120442; MINT-1957603; IDB-1630598; EBI-8838303; MINT-1957554	protein - protein	reviewed	2014-11-29	embryonic kidney cell line	epithelial cell
228595	JUN interacts with KPNA2	Homo sapiens	physical association	1	21988832	IDB-1632048; BIOGRID-891635	protein - protein	reviewed	2014-11-29	embryonic kidney cell line	epithelial cell
472174	ADRB2 interacts with SLC1A5	Homo sapiens	physical association	1	23798571	BIOGRID-876017; IDB-1635221	protein - protein	reviewed	2014-11-29	embryonic kidney cell line	epithelial cell
425058	ADRB2 interacts with SLC25A5	Homo sapiens	physical association	1	23798571	BIOGRID-875929; IDB-1635226	protein - protein	reviewed	2014-11-29	embryonic kidney cell line	epithelial cell
425969	DCAF6 interacts with CUL4A	Homo sapiens	physical association	3	1.69642e+23	BIOGRID-687158; BIOGRID-728312; IDB-1632438; BIOGRID-429874	protein - protein	reviewed	2014-06-08	embryonic kidney cell line	epithelial cell
476415	ADRB2 interacts with SLC3A2	Homo sapiens	physical association	1	23798571	IDB-1635228	protein - protein	reviewed	2014-09-28	embryonic kidney cell line	epithelial cell
328631	MBD1 interacts with ALOX12	Homo sapiens	physical association	1	24464130	IDB-1631836	protein - dna	reviewed	2014-05-18	embryonic kidney cell line	epithelial cell
390120	MBD1 interacts with KRT14	Homo sapiens	physical association	1	24464130	IDB-1631838	protein - dna	reviewed	2014-05-18	embryonic kidney cell line	epithelial cell
424932	ADRB2 interacts with SLC25A11	Homo sapiens	physical association	1	23798571	IDB-1635223; BIOGRID-876019	protein - protein	reviewed	2014-11-29	embryonic kidney cell line	epithelial cell
424966	ADRB2 interacts with SLC25A3	Homo sapiens	physical association	1	23798571	IDB-1635224; BIOGRID-876020	protein - protein	reviewed	2014-11-29	embryonic kidney cell line	epithelial cell
423276	CUL3 interacts with APPBP2	Homo sapiens	physical association	1	21145461	IDB-1632408	protein - protein	reviewed	2014-06-08	embryonic kidney cell line	epithelial cell
475267	USP5 interacts with TADA3	Homo sapiens	physical association	1	16189514	IDB-189715; BIOGRID-126349	protein - protein	reviewed	2012-02-14	embryonic kidney cell line	epithelial cell
122405	ZFAND3 interacts with UBC	Homo sapiens	physical association	1	19285159	BIOGRID-684455; IDB-188330	protein - protein	reviewed	2013-07-09	embryonic kidney cell line	epithelial cell
260497	DDB1 interacts with NEDD8	Homo sapiens	physical association	5	1.69642e+39	BIOGRID-691049; BIOGRID-824705; IDB-1632330; BIOGRID-573072; BIOGRID-675502; BIOGRID-429830	protein - protein	reviewed	2014-06-01	embryonic kidney cell line	epithelial cell
425054	ADRB2 interacts with TIMM50	Homo sapiens	physical association	1	23798571	IDB-1635240; BIOGRID-876032	protein - protein	reviewed	2014-11-29	embryonic kidney cell line	epithelial cell
425042	ADRB2 interacts with TFRC	Homo sapiens	physical association	1	23798571	IDB-1635239; BIOGRID-876031	protein - protein	reviewed	2014-11-29	embryonic kidney cell line	epithelial cell
32290	ADRB2 interacts with PC	Homo sapiens	physical association	1	23798571	IDB-1635203; BIOGRID-876003	protein - protein	reviewed	2014-11-29	embryonic kidney cell line	epithelial cell
425002	ADRB2 interacts with SHMT2	Homo sapiens	physical association	1	23798571	IDB-1635216; BIOGRID-876012	protein - protein	reviewed	2014-11-29	embryonic kidney cell line	epithelial cell
425001	ADRB2 interacts with SERPINH1	Homo sapiens	physical association	1	23798571	IDB-1635215; BIOGRID-876011	protein - protein	reviewed	2014-11-29	embryonic kidney cell line	epithelial cell
425003	ADRB2 interacts with RAN	Homo sapiens	physical association	1	23798571	IDB-1635208; BIOGRID-876007	protein - protein	reviewed	2014-11-29	embryonic kidney cell line	epithelial cell
192602	ADRB2 interacts with RAB18	Homo sapiens	physical association	1	23798571	IDB-1635206; BIOGRID-876005	protein - protein	reviewed	2014-11-29	embryonic kidney cell line	epithelial cell
147980	TIGIT interacts with INPP5D	Homo sapiens	physical association	1	24817116	IDB-1631876	protein - protein	reviewed	2014-05-25	embryonic kidney cell line	epithelial cell
45878	TRAF3 interacts with BIRC3	Homo sapiens	physical association	2	2009775323524840	IDB-188348; BIOGRID-565834; BIOGRID-859250; IDB-188353	protein - protein	reviewed	2013-07-09	embryonic kidney cell line	epithelial cell
405075	DAXX interacts with SPOP	Homo sapiens	physical association	3	1.52401e+23	BIOGRID-716268; BIOGRID-891691; IDB-1632201; BIOGRID-863613; BIOGRID-863610	protein - protein	reviewed	2014-11-29	embryonic kidney cell line	epithelial cell
326249	TRAF5 interacts with IL6ST	Homo sapiens	physical association	1	24681564	IDB-1631861	protein - protein	reviewed	2014-05-25	embryonic kidney cell line	epithelial cell
238208	COPS5 interacts with CUL1	Homo sapiens	physical association	8	1.60362e+63	BIOGRID-684910; BIOGRID-689401; BIOGRID-688821; IDB-1632462; BIOGRID-465071; BIOGRID-608918; IDB-1632347; BIOGRID-684250; BIOGRID-423497; BIOGRID-684911; BIOGRID-684252; BIOGRID-691261; BIOGRID-465076; IDB-1632354; BIOGRID-680514; BIOGRID-691235	protein - protein	reviewed	2014-06-08	embryonic kidney cell line	epithelial cell
62759	IFT20 interacts with KXD1	Homo sapiens	physical association	1	16189514	IDB-189639; BIOGRID-126293	protein - protein	reviewed	2012-02-14	embryonic kidney cell line	T cell
425934	CUL4A interacts with TRPC4AP	Homo sapiens	physical association	3	1.69642e+23	BIOGRID-575533; BIOGRID-687164; BIOGRID-429854; IDB-1632439	protein - protein	reviewed	2014-06-08	embryonic kidney cell line	epithelial cell
285713	RELA interacts with KAT5	Homo sapiens	physical association	1	22249179	BIOGRID-673544; BIOGRID-673545; IDB-648760	protein - protein	reviewed	2013-07-09	embryonic kidney cell line	epithelial cell
424942	ADRB2 interacts with AMFR	Homo sapiens	physical association	1	23798571	IDB-1635109; BIOGRID-908547; BIOGRID-875876; BIOGRID-876036	protein - protein	reviewed	2014-11-29	embryonic kidney cell line	epithelial cell
425863	AMBRA1 interacts with CUL4A	Homo sapiens	physical association	2	2114546119295130	BIOGRID-728314; BIOGRID-687169; IDB-1632420	protein - protein	reviewed	2014-06-08	embryonic kidney cell line	epithelial cell
423268	CUL3 interacts with KLHDC10	Homo sapiens	physical association	1	21145461	IDB-1632410	protein - protein	reviewed	2014-06-08	embryonic kidney cell line	epithelial cell
423243	CUL3 interacts with KLHDC3	Homo sapiens	physical association	1	21145461	IDB-1632412	protein - protein	reviewed	2014-06-08	embryonic kidney cell line	epithelial cell
472211	OPTN interacts with TBK1	Homo sapiens	physical association	3	1.8308e+23	EBI-7821482; EBI-7821435; EBI-7821554; BIOGRID-594136; EBI-7821541; IDB-187325; MINT-6492427; EBI-7821389; IDB-187327; EBI-7821337; MINT-6492519; MINT-6492320; IDB-187259; BIOGRID-721488; EBI-7821361; BIOGRID-682481; MINT-6492491; IDB-187257; MINT-6492355; BIOGRID-594258; EBI-7821517; MINT-6492467; MINT-6492303; BIOGRID-682480; MINT-6492337	protein - protein	reviewed	2014-11-29	embryonic kidney cell line	epithelial cell
227805	RIOK3 interacts with IRF3	Homo sapiens	physical association	1	24807708	IDB-1631880	protein - protein	reviewed	2014-05-25	embryonic kidney cell line	epithelial cell
227808	RIOK3 interacts with TBK1	Homo sapiens	physical association	1	24807708	IDB-1631881	protein - protein	reviewed	2014-05-25	embryonic kidney cell line	epithelial cell
423675	COPS5 interacts with CUL3	Homo sapiens	physical association	4	1.96157e+31	BIOGRID-684906; BIOGRID-686147; BIOGRID-423492; BIOGRID-728907; IDB-1632349; BIOGRID-691237; BIOGRID-689403; IDB-1632356; BIOGRID-728290	protein - protein	reviewed	2014-06-01	embryonic kidney cell line	epithelial cell
423493	CUL3 interacts with KEAP1	Homo sapiens	physical association	24	1.74399e+191	BIOGRID-591529; BIOGRID-695520; BIOGRID-560409; BIOGRID-565204; BIOGRID-477819; BIOGRID-939278; BIOGRID-568024; BIOGRID-718807; BIOGRID-338346; BIOGRID-470951; BIOGRID-950445; BIOGRID-569095; BIOGRID-918100; BIOGRID-470937; BIOGRID-696395; BIOGRID-718806; BIOGRID-425498; BIOGRID-608452; BIOGRID-470933; BIOGRID-465282; BIOGRID-425740; BIOGRID-330463; BIOGRID-555109; BIOGRID-950442; BIOGRID-329725;…	protein - protein	reviewed	2014-11-29	embryonic kidney cell line
17276	Phosphorylation of 94374 by 94374	Homo sapiens	phosphorylation	2	1070230815590690	IDB-113362; IDB-113361; IDB-113360; IDB-113359	protein - protein	reviewed	2010-03-07	embryonic kidney cell line	epithelial cell
435043	Complex of 3 interactors	Homo sapiens	physical association	1	24323043	IDB-1630722; IDB-1630723	protein - protein	reviewed	2014-02-09	embryonic kidney cell line	fibroblast
435088	GNB2L1 interacts with CHUK	Homo sapiens	physical association	1	24323043	IDB-1630725	protein - protein	reviewed	2014-02-09	embryonic kidney cell line	fibroblast
435049	Complex of 3 interactors	Homo sapiens	physical association	1	24323043	IDB-1630728	protein - protein	reviewed	2014-02-09	embryonic kidney cell line	fibroblast
472213	TRAF3 interacts with OPTN	Homo sapiens	physical association	1	20174559	IDB-187329; BIOGRID-682495; BIOGRID-682496; IDB-187261	protein - protein	reviewed	2013-07-09	embryonic kidney cell line	epithelial cell
62887	Complex of 3 interactors	Homo sapiens	physical association	1	20174559	IDB-187330; IDB-187262	protein - protein	reviewed	2010-03-12	embryonic kidney cell line	epithelial cell
415103	ZFYVE16 interacts with TGFBR1	Homo sapiens	physical association	1	17272273	IDB-189460	protein - protein	reviewed	2010-08-29	embryonic kidney cell line	epithelial cell
415101	SMAD4 interacts with ZFYVE16	Homo sapiens	physical association	1	17272273	IDB-189458; IDB-189456	protein - protein	reviewed	2010-08-29	embryonic kidney cell line	epithelial cell
415096	ZFYVE16 interacts with ACVR1B	Homo sapiens	physical association	1	17272273	IDB-189459	protein - protein	reviewed	2010-08-29	embryonic kidney cell line	epithelial cell
169226	HDAC1 interacts with HIF1A	Homo sapiens	physical association	4	1.65116e+31	EBI-8110360; BIOGRID-904368; MINT-1957407; BIOGRID-904369; IDB-187384; BIOGRID-336590; IDB-187316; BIOGRID-691600; BIOGRID-532000	protein - protein	reviewed	2014-11-29	embryonic kidney cell line	epithelial cell
167078	TNFRSF25 interacts with TNFSF15	Homo sapiens	physical association	2	1191183120403350	BIOGRID-287342; IDB-1633069	protein - protein	reviewed	2014-06-29	embryonic kidney cell line	epithelial cell
426000	DDB2 interacts with CUL4A	Homo sapiens	physical association	16	1.70416e+127	BIOGRID-728311; BIOGRID-684579; BIOGRID-685371; BIOGRID-603635; BIOGRID-470408; IDB-1632435; BIOGRID-728942; BIOGRID-684612; BIOGRID-717461; BIOGRID-685000; BIOGRID-468392; BIOGRID-521909; BIOGRID-592719; BIOGRID-679619; BIOGRID-687171; BIOGRID-327998; BIOGRID-717457; BIOGRID-683920; BIOGRID-442563; BIOGRID-429869; BIOGRID-327991; BIOGRID-728927	protein - protein	reviewed	2014-06-08	embryonic kidney cell line	epithelial cell
224296	ZFP36L1 interacts with MAPK14	Homo sapiens	physical association	1	16189514	IDB-189658; BIOGRID-126279	protein - protein	reviewed	2012-02-14	embryonic kidney cell line	T cell
458684	ACACA interacts with IKBKAP	Homo sapiens	physical association	1	18303054	BIOGRID-813918; IDB-156194	protein - protein	reviewed	2014-12-15	embryonic kidney cell line
307636	ACTB interacts with STAU1	Homo sapiens	physical association	2	1512189823125840	IDB-648744; BIOGRID-950184	protein - protein	reviewed	2014-11-29	embryonic kidney cell line	epithelial cell
307681	STAU1 interacts with RPS6	Homo sapiens	physical association	5	1.60499e+39	BIOGRID-947857; BIOGRID-573911; BIOGRID-573912; IDB-187053; IDB-648745; BIOGRID-950186	protein - protein	reviewed	2014-11-29	embryonic kidney cell line	epithelial cell
46228	IRAK1 interacts with IL1R1	Homo sapiens	physical association	7	8.59909e+54	BIOGRID-695365; BIOGRID-695368; BIOGRID-696417; BIOGRID-675285; BIOGRID-721879; IDB-1635060; BIOGRID-942389; BIOGRID-719003; DIP-314E	protein - protein	reviewed	2014-11-29	embryonic kidney cell line	epithelial cell
315716	SRC interacts with FGFR2	Homo sapiens	physical association	1	18840094	IDB-188764	protein - protein	reviewed	2010-06-13	embryonic kidney cell line	epithelial cell
21545	TRAF3 interacts with TRIM23	Homo sapiens	physical association	1	20724660	IDB-190084	protein - protein	reviewed	2011-01-16	embryonic kidney cell line	epithelial cell
441876	IRF5 interacts with SETDB1	Homo sapiens	physical association	1	22995936	IDB-649580	protein - protein	reviewed	2013-03-10	embryonic kidney cell line	epithelial cell
84355	ING3 physically interacts with RUVBL1	Homo sapiens	physical interaction	1	14966270	IDB-118723	protein - protein	reviewed	2010-03-07	embryonic kidney cell line
451290	SKIL interacts with SMAD4	Homo sapiens	physical association	5	1.52317e+39	EBI-7231028; EBI-7248708; BIOGRID-859820; MINT-61948; IDB-189250; BIOGRID-728212; BIOGRID-280015; BIOGRID-859825; MINT-61690; BIOGRID-985525; BIOGRID-280017	protein - protein	reviewed	2014-11-29	embryonic kidney cell line	epithelial cell
305095	MAPK3 interacts with RPS6KA2	Homo sapiens	physical association	4	1.28325e+30	BIOGRID-906707; EBI-6591242; BIOGRID-256434; BIOGRID-275486; IDB-156952	protein - protein	reviewed	2014-11-29	embryonic kidney cell line
343978	FBXO22 interacts with CUL1	Homo sapiens	physical association	2	2114546122268720	BIOGRID-688803; BIOGRID-912617; IDB-1632368	protein - protein	reviewed	2014-11-29	embryonic kidney cell line	epithelial cell
37499	FBXO21 interacts with CUL1	Homo sapiens	physical association	1	21145461	BIOGRID-688795; IDB-1632367	protein - protein	reviewed	2014-06-01	embryonic kidney cell line	epithelial cell
380576	MAPK3 interacts with RPS6KA3	Homo sapiens	physical association	3	1.28325e+22	BIOGRID-275485; EBI-6591253; IDB-156950	protein - protein	reviewed	2014-11-29	embryonic kidney cell line
459013	DYNC1H1 interacts with IKBKAP	Homo sapiens	physical association	1	18303054	IDB-156191; BIOGRID-813915	protein - protein	reviewed	2013-07-09	embryonic kidney cell line
424916	ADRB2 interacts with KPNB1	Homo sapiens	physical association	1	23798571	IDB-1635165; BIOGRID-875977	protein - protein	reviewed	2014-11-29	embryonic kidney cell line	epithelial cell
425069	ADRB2 interacts with LMNB1	Homo sapiens	physical association	1	23798571	IDB-1635171; BIOGRID-875978	protein - protein	reviewed	2014-11-29	embryonic kidney cell line	epithelial cell
84351	ING3 physically interacts with EPC1	Homo sapiens	physical interaction	1	14966270	IDB-118719	protein - protein	reviewed	2010-03-07	embryonic kidney cell line
429336	RPS6KA1 interacts with MAPK3	Homo sapiens	physical association	1	12832467	BIOGRID-256432; IDB-156948	protein - protein	reviewed	2012-02-14	embryonic kidney cell line
18309	MAVS interacts with ATG16L1	Homo sapiens	physical association	1	22749352	IDB-649094	protein - protein	reviewed	2012-07-29	embryonic kidney cell line	epithelial cell
260618	NAE1 interacts with NEDD8	Homo sapiens	physical association	5	1.66208e+39	BIOGRID-438666; BIOGRID-573086; BIOGRID-675481; BIOGRID-939998; BIOGRID-691124; IDB-1632335	protein - protein	reviewed	2014-11-29	embryonic kidney cell line	epithelial cell
393527	NEDD8 interacts with AMBRA1	Homo sapiens	physical association	1	21145461	IDB-1632331	protein - protein	reviewed	2014-06-01	embryonic kidney cell line	epithelial cell
116507	ATXN7 interacts with LTBP4	Homo sapiens	physical association	1	21078624	IDB-649308; BIOGRID-570026	protein - protein	reviewed	2012-10-21	embryonic kidney cell line	epithelial cell
435057	ITGB1 interacts with GNB2L1	Homo sapiens	physical association	2	944208512435334	BIOGRID-277535; BIOGRID-303665; IDB-190030	protein - protein	reviewed	2012-02-14	embryonic kidney cell line	epithelial cell
424971	ADRB2 interacts with HSDL2	Homo sapiens	physical association	1	23798571	IDB-1635159; BIOGRID-875971	protein - protein	reviewed	2014-11-29	embryonic kidney cell line	epithelial cell
32068	ADRB2 interacts with GCDH	Homo sapiens	physical association	1	23798571	IDB-1635132; BIOGRID-875962	protein - protein	reviewed	2014-11-29	embryonic kidney cell line	epithelial cell
424957	ADRB2 interacts with GFM1	Homo sapiens	physical association	1	23798571	IDB-1635131; BIOGRID-875961	protein - protein	reviewed	2014-11-29	embryonic kidney cell line	epithelial cell
263258	ADRB2 interacts with EEF1D	Homo sapiens	physical association	1	23798571	IDB-1635126; BIOGRID-875956	protein - protein	reviewed	2014-11-29	embryonic kidney cell line	epithelial cell
424919	ADRB2 interacts with EIF4A1	Homo sapiens	physical association	1	23798571	IDB-1635129; BIOGRID-875959	protein - protein	reviewed	2014-11-29	embryonic kidney cell line	epithelial cell
424967	ADRB2 interacts with EEF2	Homo sapiens	physical association	1	23798571	IDB-1635128; BIOGRID-875958	protein - protein	reviewed	2014-11-29	embryonic kidney cell line	epithelial cell
21551	USO1 interacts with TRAF3	Homo sapiens	physical association	2	2190342222792060	BIOGRID-835183; IDB-649207; BIOGRID-835189; EBI-6116792; IDB-226147; BIOGRID-594311; BIOGRID-835165	protein - protein	reviewed	2013-07-09	embryonic kidney cell line	epithelial cell
169202	EGLN3 interacts with HIF1A	Homo sapiens	physical association	4	1.65116e+31	IDB-120444; MINT-1957585; IDB-1630603; EBI-8838293; BIOGRID-904366; EBI-8110479	protein - protein	reviewed	2014-11-29	embryonic kidney cell line	epithelial cell
169206	EGLN2 interacts with HIF1A	Homo sapiens	physical association	3	1.65116e+23	EBI-8838313; IDB-1630592; MINT-1957493; EBI-8110406	protein - protein	reviewed	2014-11-29	embryonic kidney cell line	epithelial cell
435014	ITGB1 interacts with GNB2L1	Homo sapiens	physical association	3	9.44209e+22	BIND-194825; BIND-216583; IDB-190029	protein - protein	reviewed	2014-11-29	embryonic kidney cell line	epithelial cell
119747	FBXO9 interacts with CUL1	Homo sapiens	physical association	1	21145461	BIOGRID-688783; IDB-1632371	protein - protein	reviewed	2014-06-01	embryonic kidney cell line	epithelial cell
188314	NLRX1 interacts with CHUK	Homo sapiens	physical association	1	21703539	IDB-224395	protein - protein	reviewed	2011-07-10	embryonic kidney cell line	epithelial cell
240728	KBTBD6 interacts with CUL3	Homo sapiens	physical association	2	2114546119295130	BIOGRID-686119; BIOGRID-728278; IDB-1632385	protein - protein	reviewed	2014-06-08	embryonic kidney cell line	epithelial cell
13981	KBTBD2 interacts with CUL3	Homo sapiens	physical association	1	21145461	BIOGRID-686095; IDB-1632384	protein - protein	reviewed	2014-06-08	embryonic kidney cell line	epithelial cell
18313	MAVS interacts with NDFIP1	Homo sapiens	physical association	1	23087404	BIOGRID-735740; IDB-1630632; BIOGRID-735739	protein - protein	reviewed	2013-11-17	embryonic kidney cell line	epithelial cell
15089	FLNA interacts with IKBKAP	Homo sapiens	physical association	1	18303054	BIOGRID-813930; BIOGRID-813916; IDB-156192; IDB-156227	protein - protein	reviewed	2013-07-09	embryonic kidney cell line
261056	CCR5 physically associates with CCR5	Homo sapiens	physical association	1	19758998	IDB-1634317	protein - protein	reviewed	2014-07-27	embryonic kidney cell line	epithelial cell
108763	Complex of 3 interactors	Homo sapiens	physical association	1	18332145	IDB-117699	protein - protein	reviewed	2010-03-07	embryonic kidney cell line
278910	ELP2 interacts with IKBKAP	Homo sapiens	physical association	2	1830305419834590	BIOGRID-813919; IDB-156195; BIOGRID-465343; BIOGRID-465346	protein - protein	reviewed	2013-07-09	embryonic kidney cell line
260408	NEDD8 interacts with KLHDC10	Homo sapiens	physical association	1	21145461	IDB-1632326; BIOGRID-691103; IDB-1632325	protein - protein	reviewed	2014-06-01	embryonic kidney cell line	epithelial cell
425864	DCAF16 interacts with CUL4A	Homo sapiens	physical association	2	2114546119295130	BIOGRID-728321; IDB-1632421; BIOGRID-687182	protein - protein	reviewed	2014-06-08	embryonic kidney cell line	epithelial cell
111881	CUL3 interacts with KLHL8	Homo sapiens	physical association	1	21145461	IDB-1632404; BIOGRID-686206	protein - protein	reviewed	2014-06-08	embryonic kidney cell line	epithelial cell
266849	COPS7A interacts with NEDD8	Homo sapiens	physical association	2	2114546116503650	BIOGRID-675499; BIOGRID-691037; IDB-1632313	protein - protein	reviewed	2014-06-01	embryonic kidney cell line	epithelial cell
458780	ATG5 interacts with ISYNA1	Homo sapiens	physical association	1	17709747	IDB-1631986	protein - protein	reviewed	2014-06-01	embryonic kidney cell line	epithelial cell
252171	NOD2 interacts with RELA	Homo sapiens	physical association	1	20436512	IDB-188455	protein - dna	reviewed	2010-05-23	embryonic kidney cell line	epithelial cell
470279	TRADD interacts with FADD	Homo sapiens	physical association	7	8.56508e+54	BIOGRID-283190; BIOGRID-315088; BIOGRID-716932; IDB-190069; BIOGRID-718632; DIP-302E; BIOGRID-986335	protein - protein	reviewed	2014-11-29	embryonic kidney cell line	epithelial cell
191731	Phosphorylation of 66703 by 66703	Homo sapiens	phosphorylation reaction	1	19754427	IDB-186108	protein - protein	reviewed	2010-03-07	embryonic kidney cell line	epithelial cell
463020	ULK2 interacts with ATG13	Homo sapiens	physical association	1	19225151	IDB-188433	protein - protein	reviewed	2010-05-23	embryonic kidney cell line	epithelial cell
29423	RB1CC1 interacts with ULK2	Homo sapiens	physical association	2	1922515120562850	BIOGRID-446625; IDB-188436	protein - protein	reviewed	2011-03-04	embryonic kidney cell line	epithelial cell
473544	MKNK2 interacts with MAPK1	Homo sapiens	physical association	1	12897141	BIOGRID-255791; IDB-157050	protein - protein	reviewed	2012-02-14	embryonic kidney cell line
27936	ULK2 interacts with ULK2	Homo sapiens	phosphorylation reaction	1	19225151	IDB-188443	protein - protein	reviewed	2010-05-23	embryonic kidney cell line	epithelial cell
27934	Phosphorylation of 41852 by 35098	Homo sapiens	phosphorylation reaction	1	19225151	IDB-188444	protein - protein	reviewed	2010-05-23	embryonic kidney cell line	epithelial cell
135701	Phosphorylation of 41852 by 89258	Homo sapiens	phosphorylation reaction	2	1921183519225150	IDB-155587; IDB-188445	protein - protein	reviewed	2010-05-23	embryonic kidney cell line	epithelial cell
46235	IRAK4 interacts with IL1R1	Homo sapiens	physical association	2	1260998015905490	BIOGRID-675284; IDB-1635059	protein - protein	reviewed	2014-09-07	embryonic kidney cell line	epithelial cell
425867	NEDD8 interacts with CUL4A	Homo sapiens	physical association	11	1.69642e+87	BIOGRID-687199; BIOGRID-281453; BIOGRID-675501; BIOGRID-728308; IDB-1632284; BIOGRID-691263; BIOGRID-429858; BIOGRID-691231; IDB-1632300; BIOGRID-691045; BIOGRID-573028; BIOGRID-946318; BIOGRID-438671; BIOGRID-939925; BIOGRID-685533	protein - protein	reviewed	2014-11-29	embryonic kidney cell line	epithelial cell
374373	ATG16L1 interacts with ATG5	Homo sapiens	physical association	5	2.05629e+39	IDB-224219; BIOGRID-948992; BIOGRID-718664; BIOGRID-692915; BIOGRID-445962; BIOGRID-445923	protein - protein	reviewed	2014-11-29	embryonic kidney cell line	epithelial cell
157451	MAPK1 interacts with RPS6KA2	Homo sapiens	physical association	3	1.28325e+22	BIOGRID-906947; IDB-156951; BIOGRID-275487; BIOGRID-256435	protein - protein	reviewed	2014-11-29	embryonic kidney cell line
295968	MLST8 interacts with IKBKB	Homo sapiens	physical association	1	18755269	IDB-186174	protein - protein	reviewed	2010-03-07	embryonic kidney cell line	epithelial cell
304125	ADRB2 interacts with LPCAT1	Homo sapiens	physical association	1	23798571	IDB-1635098	protein - protein	reviewed	2014-09-21	embryonic kidney cell line	epithelial cell
477230	ELP3 interacts with IKBKAP	Homo sapiens	physical association	3	1.83031e+23	BIOGRID-813920; BIOGRID-465350; BIOGRID-465347; IDB-156196; IDB-156313; BIOGRID-281208	protein - protein	reviewed	2013-07-09	embryonic kidney cell line
424970	ADRB2 interacts with EIF2B1	Homo sapiens	physical association	1	9235896	IDB-967917; IDB-1635091; IDB-1635090	protein - protein	reviewed	2014-09-21	embryonic kidney cell line	epithelial cell
425021	ADRB2 interacts with ACSL3	Homo sapiens	physical association	1	23798571	IDB-1635095	protein - protein	reviewed	2014-09-21	embryonic kidney cell line	epithelial cell
188327	MLST8 interacts with CHUK	Homo sapiens	physical association	1	18755269	IDB-186175	protein - protein	reviewed	2010-03-07	embryonic kidney cell line	epithelial cell
121677	UBC interacts with CYBA	Homo sapiens	physical association	4	1.72001e+31	BIOGRID-847959; IDB-649632; BIOGRID-631668; BIOGRID-607856; BIOGRID-426842	protein - protein	reviewed	2013-07-09	embryonic kidney cell line	epithelial cell
126803	TRAF3 interacts with NLRX1	Homo sapiens	physical association	1	21703539	IDB-224393; BIOGRID-609227	protein - protein	reviewed	2012-02-14	embryonic kidney cell line	epithelial cell
49524	MAP3K11 interacts with TRAF5	Homo sapiens	physical association	1	19918265	IDB-186576	protein - protein	reviewed	2010-03-07	embryonic kidney cell line	epithelial cell
260696	NEDD8 interacts with FBXO42	Homo sapiens	physical association	2	1824755721145460	IDB-1632320; BIOGRID-824684	protein - protein	reviewed	2014-06-01	embryonic kidney cell line	epithelial cell
134752	TIFA interacts with TIFA	Homo sapiens	self interaction	1	26068852	IDB-2061872	protein - protein	reviewed	2016-04-15	embryonic kidney cell line	epithelial cell
307680	IQGAP1 interacts with STAU1	Homo sapiens	physical association	2	1604994123125840	IDB-187051; BIOGRID-950319	protein - protein	reviewed	2014-11-29	embryonic kidney cell line	epithelial cell
260464	NEDD8 interacts with KBTBD6	Homo sapiens	physical association	2	2114546118247550	IDB-1632328; BIOGRID-824694; BIOGRID-691098	protein - protein	reviewed	2014-06-01	embryonic kidney cell line	epithelial cell
307752	RPLP0 interacts with STAU1	Homo sapiens	physical association	3	1.60499e+23	BIOGRID-573907; BIOGRID-573908; IDB-187052; BIOGRID-950244	protein - protein	reviewed	2014-11-29	embryonic kidney cell line	epithelial cell
15718	IRAK1 interacts with IRAK4	Homo sapiens	physical association	10	1.196e+79	BIOGRID-715427; BIOGRID-720267; IDB-1635058; BIOGRID-696147; BIOGRID-721872; BIOGRID-593994; BIOGRID-677050; BIOGRID-720099; BIOGRID-942385; BIOGRID-316117	protein - protein	reviewed	2014-11-29	embryonic kidney cell line	epithelial cell
393669	NOD2 interacts with TRIM27	Homo sapiens	physical association	1	22829933	EBI-9847893; EBI-9867315; BIOGRID-682371; IDB-968036; EBI-9847722; EBI-9847738; EBI-9847772; EBI-9847756; BIOGRID-682372; EBI-9870122	protein - protein	reviewed	2014-11-29	embryonic kidney cell line	epithelial cell
17273	PRKX interacts with MAP3K7	Homo sapiens	physical association	1	25028512	IDB-1634838	protein - protein	reviewed	2014-08-10	embryonic kidney cell line	epithelial cell
237958	COPS5 interacts with CUL2	Homo sapiens	physical association	4	1.96157e+31	IDB-1632348; BIOGRID-688040; BIOGRID-684913; BIOGRID-691236; IDB-1632355; BIOGRID-423494; BIOGRID-689402; BIOGRID-728906	protein - protein	reviewed	2014-06-01	embryonic kidney cell line	epithelial cell
168537	TRAF3 interacts with NMRAL1	Homo sapiens	physical association	1	24763515	BIOGRID-940931; IDB-1632492; BIOGRID-940930	protein - protein	reviewed	2014-11-29	embryonic kidney cell line	epithelial cell
192139	PHLPP1 interacts with USP46	Homo sapiens	physical association	2	1961573222391560	BIOGRID-658307; IDB-189028; BIOGRID-423871; BIOGRID-424227	protein - protein	reviewed	2013-07-09	embryonic kidney cell line	epithelial cell
479248	MAP3K1 interacts with MAPK1	Homo sapiens	physical association	1	10969079	BIOGRID-301638; IDB-157074; BIOGRID-301640	protein - protein	reviewed	2012-02-14	embryonic kidney cell line
423410	CUL3 interacts with NEDD8	Homo sapiens	physical association	10	1.66208e+79	BIOGRID-946316; BIOGRID-1029253; IDB-1632299; BIOGRID-675489; BIOGRID-686370; BIOGRID-426875; BIOGRID-939928; BIOGRID-691044; BIOGRID-684273; BIOGRID-685532; BIOGRID-573034; BIOGRID-438670	protein - protein	reviewed	2014-11-29	embryonic kidney cell line	epithelial cell
425941	CUL4A interacts with COPS5	Homo sapiens	physical association	7	1.96157e+55	BIOGRID-689404; BIOGRID-423490; BIOGRID-728909; BIOGRID-429862; BIOGRID-691238; IDB-1632350; IDB-1632357; BIOGRID-691269; BIOGRID-687177; BIOGRID-684658; BIOGRID-683913; BIOGRID-728299	protein - protein	reviewed	2014-06-01	embryonic kidney cell line	epithelial cell
139893	SEC16A interacts with USO1	Homo sapiens	physical association	1	22792062	BIOGRID-835175; IDB-649209; BIOGRID-835188	protein - protein	reviewed	2013-07-09	embryonic kidney cell line	epithelial cell
62157	KEAP1 physically associates with KEAP1	Homo sapiens	physical association	5	1.72547e+39	BIOGRID-569096; BIOGRID-716207; BIOGRID-939277; BIOGRID-555108; BIOGRID-939296; IDB-119000	protein - protein	reviewed	2014-11-29	embryonic kidney cell line
140177	SMAD3 interacts with TSC22D4	Homo sapiens	physical association	1	21988832	BIOGRID-891677; IDB-1632250	protein - protein	reviewed	2014-11-29	embryonic kidney cell line	epithelial cell
461355	USP22 interacts with NFATC2	Homo sapiens	physical association	1	24561192	EBI-9119872; BIOGRID-939403; EBI-9119882; IDB-1632697; BIOGRID-939406	protein - protein	reviewed	2014-11-29	embryonic kidney cell line	epithelial cell
277795	NLK interacts with SMAD4	Homo sapiens	physical association	2	2198883223602560	IDB-1632063; BIOGRID-907092; IDB-1632251	protein - protein	reviewed	2014-11-29	embryonic kidney cell line	epithelial cell
341335	GSK3B interacts with ZFPM1	Homo sapiens	physical association	1	21988832	BIOGRID-891678; IDB-1632257	protein - protein	reviewed	2014-11-29	embryonic kidney cell line	epithelial cell
362695	ADAM17 interacts with IL1R2	Homo sapiens	physical association	1	24790088	IDB-1632273	protein - protein	reviewed	2014-06-01	embryonic kidney cell line	epithelial cell
87832	HACL1 physically associates with HACL1	Homo sapiens	physical association	1	16189514	IDB-189654; BIOGRID-126308	protein - protein	reviewed	2012-02-14	embryonic kidney cell line	T cell
234607	CDK13 interacts with CCNK	Homo sapiens	physical association	1	22988298	IDB-967992	protein - protein	reviewed	2013-06-23	embryonic kidney cell line	epithelial cell
423981	CUL3 physically associates with CUL3	Homo sapiens	physical association	4	1.72547e+31	IDB-118999; BIOGRID-426874; BIOGRID-686148; BIOGRID-696390	protein - protein	reviewed	2013-07-09	embryonic kidney cell line
429352	MAPK1 interacts with RPS6KA1	Homo sapiens	physical association	3	1.28325e+23	IDB-156947; BIOGRID-728056; BIOGRID-941417; BIOGRID-256433	protein - protein	reviewed	2014-11-29	embryonic kidney cell line
280118	TRIM39 physically associates with TRIM39	Homo sapiens	physical association	2	1618951421516110	EBI-8636395; MINT-8165450; BIOGRID-126256; IDB-189592	protein - protein	reviewed	2014-11-29	embryonic kidney cell line	T cell
310704	PKN2 interacts with PDPK1	Homo sapiens	physical association	2	1076474211781090	BIOGRID-280490; IDB-155539; IDB-155533	protein - protein	reviewed	2012-02-14	embryonic kidney cell line
310707	PDPK1 interacts with PRKCZ	Homo sapiens	physical association	3	1.07647e+22	BIOGRID-303829; BIOGRID-280489; IDB-155542; BIOGRID-303828; IDB-155536	protein - protein	reviewed	2012-02-14	embryonic kidney cell line
94356	KXD1 interacts with RABGEF1	Homo sapiens	physical association	1	16189514	BIOGRID-126330; IDB-189596	protein - protein	reviewed	2012-02-14	embryonic kidney cell line	T cell
285723	RELA interacts with KEAP1	Homo sapiens	physical association	2	2126235121988830	BIOGRID-589588; BIOGRID-589589; BIOGRID-891665; IDB-1632227	protein - protein	reviewed	2014-11-29	embryonic kidney cell line	epithelial cell
306470	MAP3K1 interacts with MAP2K1	Homo sapiens	physical association	3	1.71109e+23	BIOGRID-717226; MINT-3391583; BIOGRID-301639; IDB-157075; EBI-7094050; BIOGRID-301637	protein - protein	reviewed	2014-11-29	embryonic kidney cell line
219368	MRPS22 interacts with NFKBIL1	Homo sapiens	physical association	1	17353931	IDB-186995; IDB-186913; BIOGRID-241597	protein - protein	reviewed	2012-02-14	embryonic kidney cell line	epithelial cell
134102	SETD2 interacts with SMAD3	Homo sapiens	physical association	1	21988832	BIOGRID-891692; IDB-1632246	protein - protein	reviewed	2014-11-29	embryonic kidney cell line	epithelial cell
422912	PDPK1 interacts with PKN1	Homo sapiens	physical association	1	10764742	IDB-155534; IDB-155540	protein - protein	reviewed	2010-03-07	embryonic kidney cell line
15095	IKBKAP physically associates with IKBKAP	Homo sapiens	physical association	1	18303054	IDB-156209; IDB-156210	protein - protein	reviewed	2009-04-05	embryonic kidney cell line
477046	KAT8 physically associates with KAT8	Homo sapiens	physical association	2	1596097521502970	BIOGRID-617242; IDB-226394; BIOGRID-503029	protein - protein	reviewed	2013-07-09	embryonic kidney cell line	epithelial cell
297405	GADD45A interacts with NUCB2	Homo sapiens	physical association	1	21988832	BIOGRID-891701; IDB-1632202	protein - protein	reviewed	2014-11-29	embryonic kidney cell line	epithelial cell
232296	GCH1 interacts with YWHAZ	Homo sapiens	physical association	1	21988832	BIOGRID-891633; IDB-1632045; IDB-1632205	protein - protein	reviewed	2014-11-29	embryonic kidney cell line	epithelial cell
260749	NEDD8 interacts with CUL1	Homo sapiens	physical association	20	1.73182e+159	BIOGRID-604126; BIOGRID-696109; BIOGRID-946315; BIOGRID-438668; BIOGRID-675486; BIOGRID-685268; BIOGRID-696421; MINT-4544716; BIOGRID-691255; BIOGRID-696418; BIOGRID-327963; BIOGRID-463584; BIOGRID-824881; BIOGRID-573032; BIOGRID-607671; BIOGRID-683529; BIOGRID-688886; IDB-1632286; BIOGRID-717399; BIOGRID-685530; MINT-7294697; BIOGRID-685281; BIOGRID-939927; IDB-1632296; BIOGRID-691228; EBI-71942…	protein - protein	reviewed	2014-11-29	embryonic kidney cell line	epithelial cell
74394	IKZF3 interacts with FOXP3	Homo sapiens	physical association	1	20676092	IDB-223360; IDB-223359; BIOGRID-868721; BIOGRID-868722	protein - protein	reviewed	2014-11-29	embryonic kidney cell line	epithelial cell
417261	MAP2K7 interacts with MAVS	Homo sapiens	physical association	1	24651600	IDB-1631688; IDB-1631689; IDB-1631687; IDB-1631686	protein - protein	reviewed	2014-05-11	embryonic kidney cell line	epithelial cell
45886	MAVS interacts with BIRC3	Homo sapiens	physical association	1	20097753	IDB-188356; BIOGRID-565838	protein - protein	reviewed	2013-07-09	embryonic kidney cell line	epithelial cell
374366	ATG5 interacts with IFIH1	Homo sapiens	physical association	1	17709747	IDB-1631985; DIP-88612E	protein - protein	reviewed	2014-06-01	embryonic kidney cell line	epithelial cell
380584	MAPK1 interacts with RPS6KA3	Homo sapiens	physical association	6	1.28325e+45	BIOGRID-275484; BIOGRID-1032051; EBI-6591231; BIOGRID-282817; IDB-156949; BIOGRID-906948	protein - protein	reviewed	2014-11-29	embryonic kidney cell line
477029	SIRT1 interacts with KAT8	Homo sapiens	physical association	2	2150297522586260	BIOGRID-664454; IDB-226395; BIOGRID-617243	protein - protein	reviewed	2013-07-09	embryonic kidney cell line	epithelial cell
435042	GNB2L1 interacts with CUL2	Homo sapiens	physical association	1	18420585	BIOGRID-714885; IDB-120218	protein - protein	reviewed	2013-07-09	embryonic kidney cell line
169129	ARNT interacts with EGLN2	Homo sapiens	physical association	1	24145445	IDB-1630593	protein - protein	reviewed	2013-11-03	embryonic kidney cell line	epithelial cell
86208	EGLN1 interacts with EGLN2	Homo sapiens	physical association	1	24145445	IDB-1630596; IDB-1630594	protein - protein	reviewed	2013-11-03	embryonic kidney cell line	epithelial cell
451271	SKIL interacts with SMAD3	Homo sapiens	physical association	6	1.52317e+47	BIOGRID-277002; BIOGRID-280019; IDB-189249; BIOGRID-555194; BIOGRID-859818; EBI-7227672; MINT-61640; BIOGRID-277000; BIOGRID-607353	protein - protein	reviewed	2014-11-29	embryonic kidney cell line	epithelial cell
169139	ARNT interacts with EGLN1	Homo sapiens	physical association	1	24145445	IDB-1630599	protein - protein	reviewed	2013-11-03	embryonic kidney cell line	epithelial cell
425071	ADRB2 interacts with AIFM1	Homo sapiens	physical association	1	23798571	BIOGRID-876000; IDB-1635199	protein - protein	reviewed	2014-11-29	embryonic kidney cell line	epithelial cell
425038	ADRB2 interacts with PCBP1	Homo sapiens	physical association	1	23798571	BIOGRID-875997; IDB-1635196	protein - protein	reviewed	2014-11-29	embryonic kidney cell line	epithelial cell
445705	ADRB2 interacts with NUP210	Homo sapiens	physical association	1	23798571	BIOGRID-875921; IDB-1635191	protein - protein	reviewed	2014-11-29	embryonic kidney cell line	epithelial cell
260486	NEDD8 interacts with CUL2	Homo sapiens	physical association	10	1.66208e+79	IDB-1632297; BIOGRID-718718; BIOGRID-675487; BIOGRID-939929; BIOGRID-691043; BIOGRID-823463; BIOGRID-696108; BIOGRID-438669; BIOGRID-688170; BIOGRID-685531; BIOGRID-558612; BIOGRID-946317	protein - protein	reviewed	2014-11-29	embryonic kidney cell line	epithelial cell
252150	ATG16L1 interacts with NOD2	Homo sapiens	physical association	2	1989847123376920	BIOGRID-950838; IDB-186278; EBI-8842111	protein - protein	reviewed	2014-11-29	embryonic kidney cell line	epithelial cell
277873	SMAD4 physically associates with SMAD4	Homo sapiens	physical association	2	1464741010092620	IDB-189243; BIOGRID-800193; IDB-189263	protein - protein	reviewed	2013-07-09	embryonic kidney cell line	epithelial cell
51920	ADRB2 interacts with NDUFS3	Homo sapiens	physical association	1	23798571	BIOGRID-875990; IDB-1635186	protein - protein	reviewed	2014-11-29	embryonic kidney cell line	epithelial cell
424987	ADRB2 interacts with HADHB	Homo sapiens	physical association	1	23798571	BIOGRID-875986; IDB-1635181	protein - protein	reviewed	2014-11-29	embryonic kidney cell line	epithelial cell
9827	NOS2 physically associates with NOS2	Homo sapiens	physical association	3	1.93648e+23	BIOGRID-833390; IDB-188098; IDB-187920	protein - protein	reviewed	2013-07-09	embryonic kidney cell line	epithelial cell
425020	ADRB2 interacts with IARS2	Homo sapiens	physical association	1	23798571	IDB-1635178	protein - protein	reviewed	2014-09-21	embryonic kidney cell line	epithelial cell
424923	ADRB2 interacts with MTHFD1L	Homo sapiens	physical association	1	23798571	BIOGRID-875981; IDB-1635175	protein - protein	reviewed	2014-11-29	embryonic kidney cell line	epithelial cell
12320	ADRB2 interacts with MTHFD1	Homo sapiens	physical association	1	23798571	BIOGRID-875982; IDB-1635176	protein - protein	reviewed	2014-11-29	embryonic kidney cell line	epithelial cell
424976	ADRB2 interacts with LONP1	Homo sapiens	physical association	1	23798571	BIOGRID-875984; IDB-1635179	protein - protein	reviewed	2014-11-29	embryonic kidney cell line	epithelial cell
369089	CREBBP interacts with NR4A2	Homo sapiens	physical association	1	15753290	IDB-186017	protein - dna	reviewed	2010-03-07	embryonic kidney cell line
442671	STAU1 interacts with TUBB	Homo sapiens	physical association	3	1.51219e+23	BIOGRID-950138; IDB-648746; IDB-187043; IDB-187006	protein - protein	reviewed	2014-11-29	embryonic kidney cell line	epithelial cell
186325	SLC9A1 interacts with NEDD4	Homo sapiens	physical association	1	20855896	BIOGRID-569140; IDB-648936	protein - protein	reviewed	2012-07-01	embryonic kidney cell line	epithelial cell
72335	PLK4 interacts with SFN	Homo sapiens	physical association	1	16189514	IDB-189587; BIOGRID-126288	protein - protein	reviewed	2012-02-14	embryonic kidney cell line	T cell
463022	RB1CC1 interacts with ATG13	Homo sapiens	physical association	2	1922515120562850	BIOGRID-446284; BIOGRID-446504; IDB-188434; IDB-188134	protein - protein	reviewed	2011-03-04	embryonic kidney cell line	epithelial cell
14607	EGLN2 interacts with EGLN3	Homo sapiens	physical association	2	1695861824145440	IDB-1630601; BIOGRID-555806; BIOGRID-555805	protein - protein	reviewed	2013-11-03	embryonic kidney cell line	epithelial cell
202222	NBR1 interacts with GABARAP	Homo sapiens	physical association	4	1.92509e+31	BIOGRID-446160; IDB-187871; BIOGRID-947953; IDB-649576; BIOGRID-684523	protein - protein	reviewed	2014-11-29	embryonic kidney cell line	epithelial cell
473649	GABARAPL1 interacts with NBR1	Homo sapiens	physical association	2	2302238219250910	IDB-649577; BIOGRID-684524	protein - protein	reviewed	2013-07-09	embryonic kidney cell line	epithelial cell
426005	CUL4A interacts with WDTC1	Homo sapiens	physical association	2	1696424021145460	IDB-1632454; BIOGRID-429878; BIOGRID-687163	protein - protein	reviewed	2014-06-08	embryonic kidney cell line	epithelial cell
154309	SQSTM1 interacts with PRKCZ	Homo sapiens	physical association	7	1.98509e+55	BIOGRID-278073; BIOGRID-890912; IDB-185952; BIOGRID-722429; BIOGRID-714988; BIOGRID-887089; BIOGRID-836729	protein - protein	reviewed	2014-11-29	embryonic kidney cell line
215082	LY86 interacts with LY96	Homo sapiens	physical association	2	1585200719060880	DIP-189199E; IDB-186477	protein - protein	reviewed	2014-11-29	embryonic kidney cell line	epithelial cell
307820	STAU1 physically associates with STAU1	Homo sapiens	physical association	2	1604994123125840	BIOGRID-950141; IDB-187044	protein - protein	reviewed	2014-11-29	embryonic kidney cell line	epithelial cell
169203	CUL2 interacts with HIF1A	Homo sapiens	physical association	5	1.74399e+39	BIOGRID-823458; BIOGRID-558617; IDB-119073; BIOGRID-590002; BIOGRID-825432; BIOGRID-425743	protein - protein	reviewed	2013-07-09	embryonic kidney cell line
202499	IL1A interacts with HAX1	Homo sapiens	physical association	1	11554782	BIOGRID-277399; IDB-157399; IDB-157398; IDB-157400; IDB-157397	protein - protein	reviewed	2012-02-14	embryonic kidney cell line
424937	ADRB2 interacts with ATP2A2	Homo sapiens	physical association	1	23798571	BIOGRID-875890; IDB-1635108	protein - protein	reviewed	2014-11-29	embryonic kidney cell line	epithelial cell
202228	GABARAP interacts with SQSTM1	Homo sapiens	physical association	5	1.92509e+39	IDB-649570; BIOGRID-954029; BIOGRID-684530; DIP-143453E; BIOGRID-446157; IDB-187881	protein - protein	reviewed	2014-11-29	embryonic kidney cell line	epithelial cell
219367	CXorf56 interacts with NFKBIL1	Homo sapiens	physical association	1	17353931	BIOGRID-242864; IDB-186921; IDB-186993	protein - protein	reviewed	2012-02-14	embryonic kidney cell line	epithelial cell
282983	ADRB2 interacts with ATP2C1	Homo sapiens	physical association	1	23798571	IDB-1635111	protein - protein	reviewed	2014-09-21	embryonic kidney cell line	epithelial cell
475961	ADRB2 interacts with CANX	Homo sapiens	physical association	1	23798571	BIOGRID-875883; IDB-1635112	protein - protein	reviewed	2014-11-29	embryonic kidney cell line	epithelial cell
424973	ADRB2 interacts with CCT5	Homo sapiens	physical association	1	23798571	IDB-1635114	protein - protein	reviewed	2014-09-21	embryonic kidney cell line	epithelial cell
139887	SEC16A interacts with TRAF3	Homo sapiens	physical association	1	22792062	BIOGRID-835164; BIOGRID-835184; IDB-649208; BIOGRID-835197	protein - protein	reviewed	2013-07-09	embryonic kidney cell line	epithelial cell
476730	RAD23A interacts with SQSTM1	Homo sapiens	physical association	2	1618951419013450	IDB-189663; BIOGRID-126291; BIOGRID-666103	protein - protein	reviewed	2013-07-09	embryonic kidney cell line	T cell
465870	EPC1 physically interacts with TRIM27	Homo sapiens	physical interaction	1	10976108	IDB-186905; BIOGRID-717482; BIOGRID-717481; IDB-186972	protein - protein	reviewed	2013-07-09	embryonic kidney cell line
119466	KCTD10 interacts with CUL3	Homo sapiens	physical association	2	2114546119295130	BIOGRID-686203; IDB-1632391; BIOGRID-728276	protein - protein	reviewed	2014-06-08	embryonic kidney cell line	epithelial cell
47949	CLK2 interacts with SNRNP70	Homo sapiens	physical association	1	21988832	IDB-1632196	protein - protein	reviewed	2014-06-01	embryonic kidney cell line	epithelial cell
459295	CTBP2 interacts with PROX1	Homo sapiens	physical association	1	21988832	BIOGRID-891698; IDB-1632199	protein - protein	reviewed	2014-11-29	embryonic kidney cell line	epithelial cell
424947	ADRB2 interacts with HSPA9	Homo sapiens	physical association	1	23798571	BIOGRID-875908; IDB-1635149	protein - protein	reviewed	2014-11-29	embryonic kidney cell line	epithelial cell
424933	ADRB2 interacts with HSPA8	Homo sapiens	physical association	1	23798571	IDB-1635148	protein - protein	reviewed	2014-09-21	embryonic kidney cell line	epithelial cell
425051	ADRB2 interacts with HNRNPH1	Homo sapiens	physical association	1	23798571	BIOGRID-875966; IDB-1635152	protein - protein	reviewed	2014-11-29	embryonic kidney cell line	epithelial cell
424991	ADRB2 interacts with HNRNPF	Homo sapiens	physical association	1	23798571	BIOGRID-875965; IDB-1635151	protein - protein	reviewed	2014-11-29	embryonic kidney cell line	epithelial cell
425006	ADRB2 interacts with HNRNPH2	Homo sapiens	physical association	1	23798571	IDB-1635153	protein - protein	reviewed	2014-09-21	embryonic kidney cell line	epithelial cell
424956	ADRB2 interacts with DDX39A	Homo sapiens	physical association	1	23798571	IDB-1635156	protein - protein	reviewed	2014-09-21	embryonic kidney cell line	epithelial cell
425040	ADRB2 interacts with HSD17B12	Homo sapiens	physical association	1	23798571	BIOGRID-875969; IDB-1635157	protein - protein	reviewed	2014-11-29	embryonic kidney cell line	epithelial cell
375064	NUP62 interacts with ATXN7	Homo sapiens	physical association	1	21078624	BIOGRID-570027; IDB-649309	protein - protein	reviewed	2012-10-21	embryonic kidney cell line	epithelial cell
467264	CCNH interacts with CTBP2	Homo sapiens	physical association	1	21988832	BIOGRID-891624; IDB-1632036; IDB-1632177	protein - protein	reviewed	2014-11-29	embryonic kidney cell line	epithelial cell
425056	ADRB2 interacts with EEF1G	Homo sapiens	physical association	1	23798571	BIOGRID-875957; IDB-1635127	protein - protein	reviewed	2014-11-29	embryonic kidney cell line	epithelial cell
458987	ADRB2 interacts with DYNC1H1	Homo sapiens	physical association	1	23798571	IDB-1635122	protein - protein	reviewed	2014-09-21	embryonic kidney cell line	epithelial cell
113387	DVL2 physically associates with DVL2	Homo sapiens	physical association	1	16189514	BIOGRID-126353; IDB-189631	protein - protein	reviewed	2012-02-14	embryonic kidney cell line	T cell
166920	MEGF8 interacts with ATXN7	Homo sapiens	physical association	1	21078624	BIOGRID-570025; IDB-649307	protein - protein	reviewed	2012-10-21	embryonic kidney cell line	epithelial cell
195641	Complex of 3 interactors	Homo sapiens	physical association	1	21903422	IDB-226114	protein - protein	reviewed	2011-12-04	embryonic kidney cell line	epithelial cell
219372	NFKBIL1 interacts with CTPS1	Homo sapiens	physical association	1	17855452	IDB-186911	protein - protein	reviewed	2010-03-07	embryonic kidney cell line
395609	PRC1 interacts with TRIM37	Homo sapiens	physical association	1	16189514	BIOGRID-126320; IDB-189659	protein - protein	reviewed	2012-02-14	embryonic kidney cell line	T cell
342198	SMAD4 interacts with FHL3	Homo sapiens	physical association	1	19139564	IDB-189302; BIOGRID-868564	protein - protein	reviewed	2014-11-29	embryonic kidney cell line	epithelial cell
342192	SMAD3 interacts with FHL3	Homo sapiens	physical association	1	19139564	IDB-189299; BIOGRID-868561	protein - protein	reviewed	2014-11-29	embryonic kidney cell line	epithelial cell
252136	NOD2 interacts with SQSTM1	Homo sapiens	physical association	1	23437331	BIOGRID-833122; IDB-968035	protein - protein	reviewed	2013-07-09	embryonic kidney cell line	epithelial cell
362694	IL1R2 interacts with IL1A	Homo sapiens	physical association	2	2339567525241760	IDB-649605; EBI-6590545	protein - protein	reviewed	2014-11-29	embryonic kidney cell line	epithelial cell
142137	PCBP1 interacts with IFIH1	Homo sapiens	physical association	1	22105485	IDB-226150	protein - protein	reviewed	2011-12-11	embryonic kidney cell line	epithelial cell
375419	TLR4 physically associates with TLR4	Homo sapiens	physical association	3	1.78039e+23	MINT-8416472; EBI-1539674; EBI-8079065; IDB-226156	protein - protein	reviewed	2014-11-29	embryonic kidney cell line	epithelial cell
18311	MAVS interacts with PCBP1	Homo sapiens	physical association	1	22105485	IDB-226151; IDB-226152	protein - protein	reviewed	2011-12-11	embryonic kidney cell line	epithelial cell
15093	Complex of 3 interactors	Homo sapiens	physical association	1	10094049	IDB-156320	protein - protein	reviewed	2010-03-07	embryonic kidney cell line
285149	MAFB interacts with IRF7	Homo sapiens	physical association	1	20581830	BIOGRID-863600; IDB-189697; IDB-189690	protein - protein	reviewed	2014-11-29	embryonic kidney cell line	epithelial cell
154321	RPS6KB1 interacts with PRKCZ	Homo sapiens	physical association	1	16931574	BIOGRID-282404; IDB-155678; IDB-155677; IDB-155679	protein - protein	reviewed	2012-02-14	embryonic kidney cell line
249805	Complex of 3 interactors	Homo sapiens	physical association	1	20581830	IDB-189694	protein - protein	reviewed	2010-09-12	embryonic kidney cell line	epithelial cell
138463	CEBPD interacts with LPL	Homo sapiens	physical association	1	25889814	IDB-2061401	protein - dna	reviewed	2015-04-26	embryonic kidney cell line	epithelial cell
222276	ACTB physically associates with ACTB	Homo sapiens	physical association	2	1618951421516110	IDB-189651; BIOGRID-126265; MINT-8166440; EBI-8639092	protein - protein	reviewed	2014-11-29	embryonic kidney cell line	T cell
295951	IKBKB interacts with NLRX1	Homo sapiens	physical association	1	21703539	IDB-224396; BIOGRID-609232	protein - protein	reviewed	2012-02-14	embryonic kidney cell line	epithelial cell
171012	ING3 physically interacts with KAT5	Homo sapiens	physical interaction	1	14966270	IDB-118678; IDB-118721	protein - protein	reviewed	2010-03-07	embryonic kidney cell line, cervical cancer cell line	epithelial cell
262703	CAND1 interacts with CUL1	Homo sapiens	physical association	19	1.72902e+151	IDB-119108; BIOGRID-680230; MINT-4304052; BIOGRID-684251; BIOGRID-682793; BIOGRID-682783; BIOGRID-260262; BIOGRID-504613; BIOGRID-465063; BIOGRID-690399; BIOGRID-465072; BIOGRID-684909; BIOGRID-685266; BIOGRID-658218; BIOGRID-330831; BIOGRID-691230; IDB-1632461; EBI-7261352; BIOGRID-425738; BIOGRID-718721; IDB-1632352; BIOGRID-691262; BIOGRID-833631; BIOGRID-465062; BIOGRID-260253; BIOGRID-718723…	protein - protein	reviewed	2014-11-29	embryonic kidney cell line, cervical cancer cell line	epithelial cell
202221	Cleavage reaction involving GABARAP and ATG4B	Homo sapiens	protein cleavage	1	15187094	IDB-188085; IDB-187953	protein - protein	reviewed	2010-04-25	embryonic kidney cell line, cervical cancer cell line	epithelial cell
28002	MAVS interacts with CASP8	Homo sapiens	physical association	1	21419663	IDB-223508; IDB-223524	protein - protein	reviewed	2011-04-03	embryonic kidney cell line, cervical cancer cell line	epithelial cell
363320	TNFRSF1A interacts with TNF	Homo sapiens	physical association	14	2.15886e+109	IDB-119423; BIOGRID-724406; BIOGRID-937550; BIOGRID-957481; BIOGRID-505677; BIOGRID-835938; IDB-119150; IDB-156045; BIOGRID-504441; BIOGRID-255890; BIOGRID-243392; IDB-119149; EBI-365806; BIOGRID-872566; EBI-6591154	protein - protein	reviewed	2014-11-29	embryonic kidney cell line, cervical cancer cell line	epithelial cell
358695	IRF3 interacts with MAFB	Homo sapiens	physical association	1	20581830	BIOGRID-863603; IDB-189689; BIOGRID-863599; IDB-189695; IDB-189696; IDB-189685	protein - protein	reviewed	2014-11-29	embryonic kidney cell line, cervical cancer cell line, hepatoma cell line	epithelial cell, hepatocyte
62869	TBK1 interacts with TRAF3	Homo sapiens	physical association	11	2.01746e+87	IDB-1629948; BIOGRID-835198; IDB-187260; BIOGRID-696463; BIOGRID-718962; BIOGRID-331007; IDB-187328; BIOGRID-815785; IDB-188048; BIOGRID-935464; BIOGRID-695357; BIOGRID-835170; BIOGRID-682498; BIOGRID-682497; BIOGRID-872402	protein - protein	reviewed	2014-11-29	embryonic kidney cell line, colorectal adenocarcinoma cell line	epithelial cell
142135	MAVS interacts with IFIH1	Homo sapiens	physical association	7	1.94169e+55	IDB-185205; BIOGRID-590628; DIP-103812E; BIOGRID-677814; IDB-968010; EBI-6894134; BIOGRID-594098	protein - protein	reviewed	2014-11-29	embryonic kidney cell line, kidney cell line	epithelial cell
129056	EGLN1 interacts with FKBP8	Homo sapiens	physical association	2	1735327624145440	EBI-8838522; EBI-8838220; IDB-1630600; IDB-120448; EBI-8838242; IDB-120441	protein - protein	reviewed	2014-11-29	embryonic kidney cell line, kidney cell line	epithelial cell
261044	CCR2 interacts with CCR5	Homo sapiens	physical association	3	1.13509e+23	IDB-186939; IDB-1634323; IDB-1634318	protein - protein	reviewed	2014-07-27	embryonic kidney cell line, kidney cell line	epithelial cell
13230	CCR2 physically associates with CCR2	Homo sapiens	physical association	2	1135093919758990	IDB-186940; IDB-1634319	protein - protein	reviewed	2014-07-27	embryonic kidney cell line, kidney cell line	epithelial cell
279179	SMAD3 interacts with SKI	Homo sapiens	physical association	9	1.28577e+71	IDB-1635064; IDB-189244; IDB-1635061; BIOGRID-644117; BIOGRID-256208; BIOGRID-607352; IDB-189370; EBI-6968185; BIOGRID-256207; BIOGRID-859815; BIOGRID-727168; IDB-1635062; MINT-16378; BIOGRID-522029; IDB-1635063; MINT-17964; IDB-189280; EBI-6968167; IDB-189246; BIOGRID-467863	protein - protein	reviewed	2014-11-29	embryonic kidney cell line, myoblast cell line, lung, cervical cancer cell line, kidney	epithelial cell, skeletal muscle myoblast, fibroblast
139612	RB1CC1 interacts with TP53	Homo sapiens	physical association	2	1606164820614030	IDB-188187; IDB-188188; IDB-188185; IDB-188186; BIOGRID-544066; IDB-188194	protein - protein	reviewed	2012-02-14	embryonic kidney cell line, osteosarcoma cell line, breast adenocarcinoma cell line	epithelial cell
252152	NOD2 interacts with HSPA1A	Homo sapiens	physical association	1	24790089	IDB-1631889; IDB-1631888; IDB-1631886; IDB-1631887	protein - protein	reviewed	2014-05-25	embryonic kidney cell line, peripheral blood	macrophage, epithelial cell
387099	MEFV physically interacts with PSTPIP1	Homo sapiens	physical interaction	2	1459502417964260	IDB-118733; IDB-118731; IDB-118732	protein - protein	reviewed	2010-03-07	embryonic kidney cell line, peripheral blood	monocyte
243316	MEFV physically interacts with PYCARD	Homo sapiens	physical interaction	4	1.74314e+31	BIOGRID-276888; IDB-118734; IDB-118195; IDB-118735	protein - protein	reviewed	2013-07-09	embryonic kidney cell line, peripheral blood	monocyte
54662	ASB2 interacts with MLL	Homo sapiens	physical association	1	22174154	IDB-226390; IDB-226387; BIOGRID-683637	protein - protein	reviewed	2013-07-09	embryonic kidney cell line, promyelocytic leukemia cell line	epithelial cell
315969	IKBKB interacts with RPS3	Homo sapiens	physical association	1	21399639	IDB-223545; IDB-223544	protein - protein	reviewed	2011-04-03	embryonic kidney cell line, T-lymphocyte cell line	T cell, epithelial cell
173358	PSMB10 physically interacts with IRF2	Homo sapiens	physical interaction	1	10575004	IDB-115653; IDB-115651; IDB-115652	protein - dna	reviewed	2010-03-07	endothelial cell line, lymphoblast, acute lymphoblastic leukemia cell line	endothelial cell, B cell
29857	SP1 interacts with CEBPD	Homo sapiens	physical association	3	1.63229e+23	IDB-225202; IDB-225634	protein - dna	reviewed	2011-08-21	epidermis, histiocytic lymphoma cell	monocyte, epithelial cell
223063	IRF2 interacts with IFNGR1	Homo sapiens	physical association	1	18281489	IDB-157525	protein - dna	reviewed	2010-02-28	esophageal squamous cell carcinoma cell
369255	RELA physically interacts with MMP9	Homo sapiens	physical interaction	1	12105194	IDB-115636	protein - dna	reviewed	2008-03-30	Ewing's sarcoma cell	epithelial cell
77486	IL8 interacts with JUN	Homo sapiens	physical association	2	1906499518198370	IDB-185213; IDB-156286; IDB-156283	protein - dna	reviewed	2010-03-07	eye, osteosarcoma cell line	epithelial cell
188233	PRKRA physically interacts with CHUK	Homo sapiens	physical interaction	1	11313968	IDB-115927	protein - protein	reviewed	2008-03-30	fibroblast cell line	fibroblast
358680	IRF3 interacts with IRF7	Homo sapiens	physical association	2	1116284118641310	BIOGRID-684826; BIOGRID-684825; BIOGRID-302491; IDB-185160; IDB-185161	protein - protein	reviewed	2013-07-09	fibrosarcoma cell line
441850	IRF5 interacts with IRF3	Homo sapiens	physical association	1	12138184	IDB-185499	protein - protein	reviewed	2010-03-07	fibrosarcoma cell line
339634	SP1 physically interacts with EIF2AK2	Homo sapiens	physical interaction	1	12954221	IDB-117318; IDB-117317	protein - dna	reviewed	2008-07-10	fibrosarcoma cell line, fibroblast cell line
441884	IRF5 physically associates with IRF5	Homo sapiens	physical association	5	1.55569e+39	BIOGRID-590050; IDB-157123; IDB-185500; IDB-157091; IDB-157086	protein - protein	reviewed	2012-02-14	fibrosarcoma cell line, kidney cell line, uterine adenocarcinoma cell	epithelial cell
285747	RELA interacts with ELF4	Homo sapiens	physical association	1	24185615	IDB-1630719; IDB-1630714; IDB-1631781	protein - protein	reviewed	2014-05-18	fibrosarcoma cell, fibrosarcoma cell line	fibroblast, epithelial cell
384029	SMAD7 interacts with HDAC1	Homo sapiens	physical association	1	19049980	IDB-189284	protein - dna	reviewed	2010-08-15	gastric adenocarcinoma cell line
77360	IL8 physically interacts with JUN	Homo sapiens	physical interaction	1	15057743	IDB-115476	protein - dna	reviewed	2010-03-07	gastric cancer cell line	epithelial cell
238841	TP53 interacts with TP53I3	Homo sapiens	physical association	1	18443131	IDB-189057	protein - dna	reviewed	2010-07-18	glioblastoma cell line	epithelial cell
199397	TP53 interacts with FAS	Homo sapiens	physical association	3	1.27889e+22	IDB-189054	protein - dna	reviewed	2010-07-18	glioblastoma cell line	epithelial cell
55827	MDK interacts with SP1	Homo sapiens	physical association	1	25428991	IDB-2060603	protein - dna	reviewed	2014-12-28	glioblastoma cell line	epithelial cell
402556	PTK2 interacts with SLC9A3R1	Homo sapiens	physical association	1	15161943	IDB-648941	protein - protein	reviewed	2012-07-01	glioblastoma cell line
135457	BTRC interacts with PDCD4	Homo sapiens	physical association	5	1.70531e+39	IDB-119326; BIOGRID-678401; IDB-119324; BIOGRID-679155; BIOGRID-678847; IDB-119328; BIOGRID-330085; IDB-119327; BIOGRID-723056	protein - protein	reviewed	2013-07-09	glioblastoma cell line, kidney cell line	glioblast
45908	RELA interacts with BIRC3	Homo sapiens	physical association	2	2127966720102610	IDB-649688; IDB-649687	protein - dna	reviewed	2013-04-07	glioblastoma cell line, medullary breast carcinoma cell	epithelial cell
290135	S100B interacts with IQGAP1	Homo sapiens	physical association	1	12377780	IDB-648774; BIOGRID-277056	protein - protein	reviewed	2012-03-18	glioma cell line	astrocyte
461096	RELA interacts with E2F1	Homo sapiens	physical association	1	21625432	IDB-225184	protein - protein	reviewed	2011-07-31	heart ventricle	myofibroblast cell
189549	PDK4 interacts with E2F1	Homo sapiens	physical association	1	21625432	IDB-225185	protein - dna	reviewed	2011-07-31	heart ventricle	myofibroblast cell
82558	TYROBP physically interacts with TREM1	Homo sapiens	physical interaction	1	10799849	IDB-115167	protein - protein	reviewed	2008-03-30	hematopoietic system	monocyte
2359	COL1A1 interacts with ZBTB7B	Homo sapiens	transcriptional regulation	1	19558215	IDB-188881	protein - dna	reviewed	2010-07-04	hepatic stellate cell line	stellate cell
277872	SMAD4 interacts with COL1A1	Homo sapiens	transcriptional regulation	1	19558215	IDB-188877; IDB-188876	protein - dna	reviewed	2010-07-04	hepatic stellate cell line	stellate cell
151721	SP1 interacts with COL1A1	Homo sapiens	transcriptional regulation	1	19558215	IDB-188880; IDB-188875	protein - dna	reviewed	2010-07-04	hepatic stellate cell line	stellate cell
151720	SMAD3 interacts with COL1A1	Homo sapiens	transcriptional regulation	1	19558215	IDB-188878	protein - dna	reviewed	2010-07-04	hepatic stellate cell line	stellate cell
151735	SP1 interacts with COL1A1	Homo sapiens	physical association	3	3.48052e+21	IDB-188837	protein - dna	reviewed	2010-06-20	hepatic stellate cell line	stellate cell
151734	COL1A1 interacts with ZBTB7B	Homo sapiens	physical association	1	19558215	IDB-188836	protein - dna	reviewed	2010-06-20	hepatic stellate cell line	stellate cell
277788	SMAD4 interacts with COL1A1	Homo sapiens	physical association	1	19558215	IDB-188838	protein - dna	reviewed	2010-06-20	hepatic stellate cell line	stellate cell
468454	JUN interacts with YTHDC2	Homo sapiens	physical association	1	24269672	IDB-1632427	protein - dna	reviewed	2014-06-08	hepatoma cell	hepatocyte
468455	ATF2 interacts with YTHDC2	Homo sapiens	physical association	1	24269672	IDB-1632428	protein - dna	reviewed	2014-06-08	hepatoma cell	hepatocyte
157404	MAPK1 interacts with BCL2	Homo sapiens	physical association	1	15225643	EBI-7210343; IDB-157304; MINT-51441	protein - protein	reviewed	2014-11-29	hepatoma cell
428706	SMAD7 interacts with SERPINE1	Homo sapiens	physical association	1	17438144	IDB-189209	protein - dna	reviewed	2010-08-08	hepatoma cell	epithelial cell
358728	IL8 interacts with IRF3	Homo sapiens	transcriptional regulation	1	17035306	IDB-185282	protein - dna	reviewed	2009-10-28	hepatoma cell line	epithelial cell
139643	TP53 interacts with IRF9	Homo sapiens	physical association	1	18220274	IDB-185848	protein - protein	reviewed	2009-10-28	hepatoma cell line	epithelial cell
470719	SP1 interacts with DDX3X	Homo sapiens	physical association	1	16818630	BIOGRID-853108; IDB-120460; IDB-120461	protein - protein	reviewed	2013-07-09	hepatoma cell line	epithelial cell
3332	Complex of 3 interactors	Homo sapiens	physical association	1	11409918	IDB-156955	protein - protein	reviewed	2010-03-07	hepatoma cell line
171650	CREBBP interacts with PSMD10	Homo sapiens	physical association	1	25294684	IDB-1635372	protein - dna	reviewed	2014-10-19	hepatoma cell line
171653	NFYA interacts with PSMD10	Homo sapiens	physical association	1	25294684	IDB-1635369	protein - dna	reviewed	2014-10-19	hepatoma cell line
91004	NFYA interacts with CEBPA	Homo sapiens	physical association	1	15150264	IDB-225438	protein - protein	reviewed	2011-08-14	hepatoma cell line	hepatocyte
100264	EPHX1 interacts with CEBPA	Homo sapiens	physical association	1	15150264	IDB-225436	protein - dna	reviewed	2011-08-21	hepatoma cell line	hepatocyte
100263	NFYA interacts with EPHX1	Homo sapiens	physical association	1	15150264	IDB-225437	protein - dna	reviewed	2011-08-14	hepatoma cell line	hepatocyte
249760	CREBBP interacts with SMAD3	Homo sapiens	physical association	4	1.54677e+31	IDB-189464; BIOGRID-518150; BIOGRID-503597; BIOGRID-502885; BIOGRID-824565	protein - protein	reviewed	2013-07-09	hepatoma cell line	hepatocyte
428709	HIF1A interacts with SERPINE1	Homo sapiens	physical association	1	15968405	IDB-187372; IDB-187304	protein - dna	reviewed	2010-03-12	hepatoma cell line	hepatocyte
128278	BCL2 interacts with PPP2R4	Homo sapiens	physical association	1	15225643	IDB-157305	protein - protein	reviewed	2010-03-07	hepatoma cell line
98692	KLF6 interacts with PPARD	Homo sapiens	physical association	1	25686501	IDB-2061060	protein - dna	reviewed	2015-02-22	hepatoma cell line	hepatocyte
55871	KLF6 interacts with PPARA	Homo sapiens	physical association	1	25686501	IDB-2061057	protein - dna	reviewed	2015-02-22	hepatoma cell line	hepatocyte
55870	KLF5 interacts with PPARA	Homo sapiens	physical association	1	25686501	IDB-2061056	protein - dna	reviewed	2015-02-22	hepatoma cell line	hepatocyte
98691	KLF5 interacts with PPARD	Homo sapiens	physical association	1	25686501	IDB-2061059	protein - dna	reviewed	2015-02-22	hepatoma cell line	hepatocyte
421365	MAVS interacts with LONP1	Homo sapiens	physical association	1	25734423	IDB-2061440	protein - protein	reviewed	2015-05-03	hepatoma cell line	epithelial cell
18318	MAVS interacts with RAB1B	Homo sapiens	physical association	1	25734423	IDB-2061439	protein - protein	reviewed	2015-05-03	hepatoma cell line	epithelial cell
428708	SMAD4 interacts with SERPINE1	Homo sapiens	physical association	7	1.00926e+53	IDB-189252; IDB-189317; IDB-189261	protein - dna	reviewed	2010-08-15	hepatoma cell line, embryonic kidney cell line	epithelial cell, hepatocyte
428705	SMAD3 interacts with SERPINE1	Homo sapiens	physical association	7	1.00926e+53	IDB-189251; IDB-649409	protein - dna	reviewed	2013-01-24	hepatoma cell line, lung adenocarcinoma cell line	hepatocyte, epithelial cell of lung
35268	CUX2 interacts with HDAC1	Homo sapiens	physical association	1	10075672	IDB-186347	protein - protein	reviewed	2010-03-07	histiocytic lymphoma cell	monocyte
311092	CSF1R interacts with CEBPD	Homo sapiens	physical association	1	21659508	IDB-225632	protein - dna	reviewed	2011-08-21	histiocytic lymphoma cell	monocyte
163561	PHB physically interacts with RBL1	Homo sapiens	physical interaction	2	1052363310376520	IDB-114290; BIOGRID-316647	protein - protein	reviewed	2012-02-14	histiocytic lymphoma cell	monocyte
207949	MXD1 interacts with CEBPA	Homo sapiens	physical association	1	18203738	IDB-224937	protein - dna	reviewed	2011-07-24	histiocytic lymphoma cell	monocyte
207948	CEBPE interacts with MXD1	Homo sapiens	physical association	1	18203738	IDB-224939	protein - dna	reviewed	2011-07-24	histiocytic lymphoma cell	monocyte
154281	CSNK2B physically interacts with PRKCZ	Homo sapiens	physical interaction	1	10764587	IDB-116385	protein - protein	reviewed	2010-03-07	histiocytic lymphoma cell	monocyte
290848	Complex of 3 interactors	Homo sapiens	phosphorylation	1	10764587	IDB-116394	protein - protein	reviewed	2010-03-07	histiocytic lymphoma cell	monocyte
257817	KAT2B interacts with IRF2	Homo sapiens	physical association	1	11304541	BIOGRID-263640; IDB-157514; BIOGRID-263642	protein - protein	reviewed	2012-02-14	histiocytic lymphoma cell	monocyte
64277	TGFB1 interacts with ENG	Homo sapiens	physical association	2	86555831326540	IDB-120524; BIOGRID-891617	protein - protein	reviewed	2014-11-29	histiocytic lymphoma cell	monocyte
375447	IRF8 interacts with TLR4	Homo sapiens	physical association	1	15371411	IDB-157137	protein - dna	reviewed	2010-03-07	histiocytic lymphoma cell	monocyte
422662	IRF8 interacts with NCF2	Homo sapiens	physical association	2	1537141110570290	IDB-185643; IDB-157138	protein - dna	reviewed	2010-03-07	histiocytic lymphoma cell	monocyte
68600	RB1 physically interacts with CBX5	Homo sapiens	physical interaction	1	15485920	IDB-114375	protein - protein	reviewed	2010-03-07	histiocytic lymphoma cell	monocyte
98689	RELA interacts with PPARD	Homo sapiens	physical association	1	21763497	IDB-224899	protein - dna	reviewed	2011-07-24	histiocytic lymphoma cell	monocyte
166641	ITGAX interacts with PURA	Homo sapiens	transcriptional regulation	1	11937543	IDB-189896	protein - dna	reviewed	2010-12-19	histiocytic lymphoma cell	monocyte
363323	TNFRSF1A interacts with CHUK	Homo sapiens	physical association	3	2.1725e+23	BIOGRID-716928; IDB-1632474; BIOGRID-858498	protein - protein	reviewed	2014-06-08	histiocytic lymphoma cell	monocyte
50541	GFI1 interacts with MYB	Homo sapiens	physical association	1	24121275	IDB-1630484	protein - dna	reviewed	2013-10-20	histiocytic lymphoma cell	monocyte
216749	CSF3R interacts with CEBPA	Homo sapiens	physical association	1	14734562	IDB-225432	protein - dna	reviewed	2011-08-14	histiocytic lymphoma cell	monocyte
216750	NCOA6 interacts with CSF3R	Homo sapiens	physical association	1	14734562	IDB-225430	protein - dna	reviewed	2011-08-14	histiocytic lymphoma cell	monocyte
216751	ATF2 interacts with CSF3R	Homo sapiens	physical association	1	14734562	IDB-225431	protein - dna	reviewed	2011-08-14	histiocytic lymphoma cell	monocyte
363300	IKBKB interacts with TNFRSF1A	Homo sapiens	physical association	7	1.07556e+55	BIOGRID-683484; BIOGRID-858497; IDB-1632475; BIOGRID-696977; BIOGRID-716929; EBI-6591132; BIOGRID-283270	protein - protein	reviewed	2014-11-29	histiocytic lymphoma cell	monocyte
194143	NCOA6 interacts with ATF2	Homo sapiens	physical association	1	14734562	BIOGRID-245335; IDB-225429	protein - protein	reviewed	2013-07-09	histiocytic lymphoma cell	monocyte
163559	RBL2 physically interacts with PHB	Homo sapiens	physical interaction	2	1052363310376520	BIOGRID-316646; IDB-114291; BIOGRID-316649	protein - protein	reviewed	2012-02-14	histiocytic lymphoma cell	monocyte
461149	RB1 interacts with E2F1	Homo sapiens	phosphorylation	1	15485920	IDB-185012	protein - protein	reviewed	2010-03-07	histiocytic lymphoma cell	monocyte
422663	CREBBP interacts with NCF2	Homo sapiens	physical association	1	10570299	IDB-185644	protein - dna	reviewed	2010-03-07	histiocytic lymphoma cell	monocyte
249820	CREBBP interacts with IRF8	Homo sapiens	physical association	1	10570299	IDB-185646	protein - protein	reviewed	2010-03-07	histiocytic lymphoma cell	monocyte
166656	ITGAX interacts with JUN	Homo sapiens	physical association	2	864943412576324	IDB-189922	protein - dna	reviewed	2010-12-19	histiocytic lymphoma cell	monocyte
35189	HDAC1 physically interacts with RB1	Homo sapiens	physical interaction	11	1.02282e+83	BIOGRID-514031; BIOGRID-834351; BIOGRID-261687; BIOGRID-261685; IDB-114374; BIOGRID-516638; BIOGRID-261922; BIOGRID-519091; EBI-6983279; IDB-114388; MINT-77956; BIOGRID-261665; BIOGRID-519090; BIND-164710; BIND-12647	protein - protein	reviewed	2014-11-29	histiocytic lymphoma cell	monocyte
73941	IL8 physically interacts with RELB	Homo sapiens	physical interaction	1	17823304	IDB-116686	protein - dna	reviewed	2010-03-07	histiocytic lymphoma cell	monocyte
141632	IRF8 interacts with PDCD10	Homo sapiens	physical association	1	19801548	IDB-186442	protein - dna	reviewed	2010-03-07	histiocytic lymphoma cell	monocyte
257851	IRF8 interacts with IRF2	Homo sapiens	physical association	1	19801548	IDB-186440	protein - dna	reviewed	2010-03-07	histiocytic lymphoma cell	monocyte
80216	APC interacts with IRF8	Homo sapiens	physical association	1	19801548	IDB-186434	protein - dna	reviewed	2010-03-07	histiocytic lymphoma cell	monocyte
290681	NFKBIA physically interacts with HSPB1	Homo sapiens	physical interaction	1	12897149	IDB-116268	protein - protein	reviewed	2010-03-07	histiocytic lymphoma cell	monocyte
154312	CSNK2B interacts with PRKCZ	Homo sapiens	physical association	1	10764587	BIOGRID-280795; IDB-155606	protein - protein	reviewed	2013-07-09	histiocytic lymphoma cell	monocyte
147872	CYP1A1 physically interacts with RELB	Homo sapiens	physical interaction	1	17823304	IDB-116701	protein - dna	reviewed	2010-03-07	histiocytic lymphoma cell	monocyte
55786	NLRP12 interacts with PRDM1	Homo sapiens	transcriptional regulation	1	19234190	IDB-185685; IDB-185686	protein - dna	reviewed	2010-03-07	histiocytic lymphoma cell	monocyte
363235	TNFRSF1A physically interacts with TNF	Homo sapiens	physical interaction	15	1.47432e+110	DIP-3912E; BIOGRID-890918; IDB-119147; EBI-8759739; BIOGRID-887650; BIOGRID-592953; EBI-514406; BIND-154040; BIOGRID-860256; BIOGRID-901926; IDB-119148; BIOGRID-884980	protein - protein	reviewed	2014-11-29	histiocytic lymphoma cell, embryonic kidney cell line	monocyte
470277	FADD physically interacts with CFLAR	Homo sapiens	physical interaction	5	1.70472e+37	IDB-118501; BIOGRID-278832; BIND-195718; BIND-182639; BIOGRID-278821; BIOGRID-278825; IDB-118019; BIOGRID-301179; BIOGRID-1032011	protein - protein	reviewed	2014-11-29	histiocytic lymphoma cell, kidney cell line	monocyte
480950	E2F1 interacts with RB1	Homo sapiens	physical association	32	16374512,17380128,15485920,18216119,15670817,11839806,16766265,12963846,20839231,8230483,12397079,11470869,19477924,20871633,15485814,22768064,8657117,9553123,22078878,15837424,10499802,12947005,18391203,12096339,9632788,19249677,10393912,8626527,9315635,10207050,7958924,19058874	BIOGRID-857602; BIOGRID-504599; BIOGRID-800177; BIOGRID-260770; BIOGRID-860751; EBI-7350772; EBI-7350804; MINT-4793606; BIOGRID-658672; MINT-4793592; BIOGRID-486247; BIOGRID-796980; BIOGRID-727416; EBI-7978673; BIOGRID-260836; BIOGRID-823058; BIOGRID-729728; BIOGRID-823579; EBI-7350988; EBI-7978810; BIOGRID-665990; BIOGRID-720316; BIOGRID-810438; BIOGRID-1028725; BIOGRID-857734; MINT-1777305; BIO…	protein - protein	reviewed	2014-11-29	histiocytic lymphoma cell, lung fibroblast cell line	fibroblast, monocyte
375449	IRF4 interacts with TLR4	Homo sapiens	physical association	1	12676954	IDB-185369; IDB-185368	protein - dna	reviewed	2010-03-07	histiocytic lymphoma cell, peripheral blood	monocyte
166648	ITGAX interacts with CEBPA	Homo sapiens	physical association	1	9360988	IDB-189902; IDB-189904; IDB-189903	protein - protein	reviewed	2011-05-08	histiocytic lymphoma cell, peripheral blood, promyelocytic leukemia cell line	monocyte, myeloblast
335621	SH3KBP1 interacts with HCK	Homo sapiens	physical association	1	15707590	IDB-118809; IDB-118808; BIOGRID-670631	protein - protein	reviewed	2013-07-09	histiocytic lymphoma cell, T-lymphoblastic leukemia cell line	monocyte, T cell
285674	RELA interacts with IL6	Homo sapiens	physical association	16	1.51584e+121	IDB-2061409; IDB-185907; IDB-1631675; IDB-188585; IDB-226076; IDB-1630520; IDB-224542	protein - dna	reviewed	2015-04-26	intestinal epithelium, chondrocyte cell line, bronchial epithelial cell line, bone marrow, synovial tissue	macrophage, epithelial cell, chondrocyte, synovial cell, dendritic cell
188343	RELA interacts with CHUK	Homo sapiens	physical association	2	1266557624129560	IDB-187226; IDB-1630522	protein - dna	reviewed	2013-10-20	intestinal epithelium, T-lymphocyte cell line	T cell, epithelial cell
252155	ERBB2IP interacts with NOD2	Homo sapiens	physical association	3	1.92666e+23	IDB-155818; IDB-186241; IDB-968033; IDB-155817; IDB-186242	protein - protein	reviewed	2013-06-30	intestinal mucosa, peripheral blood, cervical cancer cell line	epithelial cell, monocyte
158631	SMAD3 interacts with DHX8	Homo sapiens	physical association	1	18729074	IDB-189553; BIOGRID-725015	protein - protein	reviewed	2013-07-09	keratinocyte cell line	keratinocyte
464503	SMAD3 interacts with LEMD3	Homo sapiens	physical association	1	18729074	IDB-189518; BIOGRID-724807	protein - protein	reviewed	2013-07-09	keratinocyte cell line	keratinocyte
134090	SMAD3 interacts with KLF5	Homo sapiens	physical association	1	19419955	IDB-189486; BIOGRID-856689	protein - protein	reviewed	2013-07-09	keratinocyte cell line	keratinocyte
406054	DYRK1A interacts with SMAD3	Homo sapiens	physical association	1	18729074	IDB-189576; BIOGRID-725023	protein - protein	reviewed	2013-07-09	keratinocyte cell line	keratinocyte
433711	SMAD3 interacts with FAM83G	Homo sapiens	physical association	1	18729074	IDB-189555; BIOGRID-724998	protein - protein	reviewed	2013-07-09	keratinocyte cell line	keratinocyte
277835	KLF5 interacts with SMAD4	Homo sapiens	physical association	1	19419955	BIOGRID-856687; IDB-189477	protein - protein	reviewed	2013-07-09	keratinocyte cell line	keratinocyte
424845	SMAD3 interacts with WWP2	Homo sapiens	physical association	2	1872907421258410	BIOGRID-590911; IDB-189519; BIOGRID-724812; BIOGRID-590914	protein - protein	reviewed	2013-07-09	keratinocyte cell line	keratinocyte
134112	SMAD3 interacts with ATXN2L	Homo sapiens	physical association	1	18729074	IDB-189567; BIOGRID-724997	protein - protein	reviewed	2013-07-09	keratinocyte cell line	keratinocyte
470785	SMAD3 interacts with PJA1	Homo sapiens	physical association	1	18729074	IDB-189520; BIOGRID-724808	protein - protein	reviewed	2013-07-09	keratinocyte cell line	keratinocyte
189683	SMAD3 interacts with SMURF2	Homo sapiens	physical association	8	1.87291e+63	EBI-7500666; MINT-8308205; MINT-8308602; BIOGRID-531392; EBI-7501301; BIOGRID-478968; BIOGRID-289014; MINT-8308249; BIOGRID-724811; BIOGRID-572463; BIOGRID-937240; EBI-7500507; BIOGRID-683885; BIOGRID-320226; IDB-189514	protein - protein	reviewed	2014-11-29	keratinocyte cell line	keratinocyte
157411	MAPK1 interacts with SMAD3	Homo sapiens	physical association	1	18729074	BIOGRID-724805; IDB-189513	protein - protein	reviewed	2013-07-09	keratinocyte cell line	keratinocyte
134123	ERBB2IP interacts with SMAD3	Homo sapiens	physical association	3	1.87291e+23	BIOGRID-518155; IDB-189515; BIOGRID-724804; BIOGRID-734686; BIOGRID-734684	protein - protein	reviewed	2013-07-09	keratinocyte cell line	keratinocyte
238338	YTHDF2 interacts with SMAD3	Homo sapiens	physical association	1	18729074	BIOGRID-725004; IDB-189572	protein - protein	reviewed	2013-07-09	keratinocyte cell line	keratinocyte
134020	USP7 interacts with SMAD3	Homo sapiens	physical association	1	18729074	BIOGRID-725030; IDB-189580	protein - protein	reviewed	2013-07-09	keratinocyte cell line	keratinocyte
225564	DCAF7 interacts with SMAD3	Homo sapiens	physical association	1	18729074	BIOGRID-725027; IDB-189581	protein - protein	reviewed	2013-07-09	keratinocyte cell line	keratinocyte
240620	SMAD3 interacts with LRCH1	Homo sapiens	physical association	1	18729074	IDB-189573; BIOGRID-725003	protein - protein	reviewed	2013-07-09	keratinocyte cell line	keratinocyte
134065	SMAD3 interacts with RAB11FIP5	Homo sapiens	physical association	1	18729074	IDB-189565; BIOGRID-725019	protein - protein	reviewed	2013-07-09	keratinocyte cell line	keratinocyte
392038	NOTCH1 interacts with CHUK	Homo sapiens	physical association	1	18560356	IDB-186164; IDB-186163	protein - protein	reviewed	2009-11-15	keratinocyte cell line, cervical cancer cell line	epithelial cell, keratinocyte
277806	SMAD3 interacts with SMAD4	Homo sapiens	physical association	30	15231748,10092624,18729074,12167862,20142324,10531362,12794086,15084259,9892009,11114293,20564330,12419246,10878024,10995777,12917407,19135894,9311995,19768112,19917253,15761153,15922743,21532621,22310290,15350224,12543979,22045334,22442258,19139564,23788427,24382352	BIOGRID-876658; EBI-7232094; IDB-189511; BIOGRID-676639; MINT-61949; BIOGRID-727157; BIOGRID-282863; BIOGRID-251961; BIOGRID-615696; BIOGRID-304414; BIOGRID-728214; BIOGRID-604710; MINT-8308457; BIOGRID-258556; BIOGRID-937903; BIOGRID-800190; BIOGRID-430616; BIOGRID-277872; EBI-6910676; BIOGRID-717176; EBI-7248766; BIOGRID-545332; IDB-189262; MINT-8308499; BIOGRID-302656; BIOGRID-483664; BIOGRID-…	protein - protein	reviewed	2014-11-29	keratinocyte cell line, embryonic kidney cell line	keratinocyte, epithelial cell
134143	SMAD3 physically associates with SMAD3	Homo sapiens	physical association	3	1.00926e+23	BIOGRID-800192; IDB-189510; EBI-9874252; EBI-9874142; IDB-189264	protein - protein	reviewed	2014-11-29	keratinocyte cell line, embryonic kidney cell line	keratinocyte, epithelial cell
451216	SKIL physically interacts with MAP3K7	Homo sapiens	physical interaction	1	17276978	IDB-114268; IDB-113437; IDB-114267	protein - protein	reviewed	2010-03-07	keratinocyte cell line, kidney cell line	keratinocyte
305098	Phosphorylation of 101377 by 25745	Homo sapiens	phosphorylation reaction	1	15069082	IDB-157206	protein - protein	reviewed	2009-06-28	kidney
157452	Phosphorylation of 101377 by 2147	Homo sapiens	phosphorylation reaction	1	15069082	IDB-157205	protein - protein	reviewed	2009-06-28	kidney
295839	IKBKB physically interacts with TRPC4AP	Homo sapiens	physical interaction	1	14585990	IDB-113890; IDB-113889	protein - protein	reviewed	2010-03-07	kidney	fibroblast
479222	IKBKB physically interacts with MAP3K1	Homo sapiens	physical interaction	3	9.81942e+22	BIOGRID-317280; BIOGRID-830807; BIOGRID-697677; IDB-113886	protein - protein	reviewed	2013-07-09	kidney	fibroblast
442529	AXL interacts with TNK2	Homo sapiens	physical association	1	19815557	IDB-185941; BIOGRID-677619; BIOGRID-677629	protein - protein	reviewed	2013-07-09	kidney	fibroblast
295885	IKBKB physically interacts with MAP3K13	Homo sapiens	physical interaction	1	12492477	IDB-114186	protein - protein	reviewed	2010-03-07	kidney	fibroblast
25404	Complex of 3 interactors	Homo sapiens	physical association	1	12492477	IDB-114185	protein - protein	reviewed	2010-03-07	kidney	fibroblast
258957	IRAK4 physically interacts with TLR5	Homo sapiens	physical interaction	1	17138965	IDB-113322	protein - protein	reviewed	2010-03-07	kidney	epithelial cell
216748	CEBPE interacts with CSF3R	Homo sapiens	physical association	1	10233885	IDB-225149	protein - dna	reviewed	2011-07-31	kidney	fibroblast
470905	PPM1A physically interacts with MAPK14	Homo sapiens	physical interaction	1	9707433	IDB-114797	protein - protein	reviewed	2010-03-07	kidney	fibroblast
135709	MTOR physically associates with MTOR	Homo sapiens	physical association	3	1.68706e+23	EBI-7899532; IDB-120183; BIOGRID-282289; MINT-17460; BIOGRID-300045	protein - protein	reviewed	2014-11-29	kidney	fibroblast
308805	DUSP16 physically interacts with MAPK8IP1	Homo sapiens	physical interaction	1	12524447	IDB-115232; BIOGRID-280337	protein - protein	reviewed	2012-02-14	kidney	fibroblast
266809	Phosphorylation of 31021 by 8210	Homo sapiens	dephosphorylation	1	9707433	IDB-114793	protein - protein	reviewed	2010-03-07	kidney	fibroblast
11088	Phosphorylation of 66516 by 8210	Homo sapiens	dephosphorylation	1	9707433	IDB-114792	protein - protein	reviewed	2010-03-07	kidney	fibroblast
285156	SMAD4 interacts with IRF7	Homo sapiens	physical association	1	14729983	IDB-185593; BIOGRID-858970	protein - protein	reviewed	2013-07-09	kidney	fibroblast
140620	MAP3K13 physically interacts with PRDX3	Homo sapiens	physical interaction	1	12492477	IDB-113745; BIOGRID-278937	protein - protein	reviewed	2013-07-09	kidney	fibroblast
375385	TLR4 physically interacts with TLR5	Homo sapiens	physical interaction	1	12794153	IDB-113620	protein - protein	reviewed	2008-03-30	kidney	fibroblast
347085	TAB1 physically interacts with ZMYND11	Homo sapiens	physical interaction	1	9663660	IDB-113723; BIOGRID-304638	protein - protein	reviewed	2012-02-14	kidney	fibroblast
358706	SMAD4 interacts with IRF3	Homo sapiens	physical association	1	14729983	BIOGRID-858978; IDB-185596	protein - protein	reviewed	2013-07-09	kidney	fibroblast
170030	MERTK interacts with MERTK	Homo sapiens	phosphorylation reaction	1	8702477	IDB-120631	protein - protein	reviewed	2010-03-07	kidney	fibroblast
424922	ADRB2 interacts with SRC	Homo sapiens	physical association	2	1717070011013230	IDB-1635340; MINT-4051805; EBI-7173700; BIOGRID-276188	protein - protein	reviewed	2014-11-29	kidney	fibroblast
134076	SMAD3 interacts with HDAC1	Homo sapiens	physical association	1	19049980	IDB-189282	protein - protein	reviewed	2010-08-15	kidney	fibroblast
92453	TRIB3 interacts with BMPR2	Homo sapiens	physical association	1	17576816	BIOGRID-684313; IDB-120681	protein - protein	reviewed	2013-07-09	kidney	fibroblast
435003	INSR physically interacts with GNB2L1	Homo sapiens	physical interaction	1	16382134	IDB-116755; IDB-116757; IDB-116758	protein - protein	reviewed	2010-03-07	kidney
382705	Phosphorylation of 35553 by 35553	Homo sapiens	phosphorylation reaction	1	9162092	IDB-118785	protein - protein	reviewed	2010-03-07	kidney	fibroblast
266803	Phosphorylation of 31021 by 31021	Homo sapiens	phosphorylation reaction	1	9162092	IDB-118787; IDB-118786	protein - protein	reviewed	2010-03-07	kidney	fibroblast
176928	MAPK1 interacts with TSC2	Homo sapiens	physical association	1	15851026	IDB-120457; BIOGRID-282472	protein - protein	reviewed	2012-02-14	kidney cell line
409346	IL1R1 physically interacts with IRAK1	Homo sapiens	physical interaction	4	9.37446e+30	IDB-113450; IDB-113449; IDB-114639; IDB-113448	protein - protein	reviewed	2010-03-07	kidney cell line
64284	Phosphorylation of 86582 by 78488	Homo sapiens	phosphorylation reaction	1	12015308	IDB-120585; IDB-120584	protein - protein	reviewed	2010-03-07	kidney cell line	fibroblast
64279	TGFBR1 interacts with ENG	Homo sapiens	physical association	6	1.67852e+46	BIOGRID-280193; BIOGRID-276957; BIOGRID-276958; BIOGRID-858162; BIOGRID-857439; IDB-120530; BIOGRID-857440; DIP-191452E; IDB-120582	protein - protein	reviewed	2014-11-29	kidney cell line	fibroblast
135647	RRAGC interacts with MTOR	Homo sapiens	physical association	3	1.84973e+23	BIOGRID-985584; BIOGRID-715342; IDB-120167	protein - protein	reviewed	2014-11-29	kidney cell line
409349	TRAF4 physically interacts with IRAK1	Homo sapiens	physical interaction	1	16052631	IDB-113711; IDB-113425	protein - protein	reviewed	2010-03-07	kidney cell line
375466	TNFRSF8 physically interacts with TNFRSF8	Homo sapiens	physical interaction	1	11971184	IDB-115367	protein - protein	reviewed	2010-03-07	kidney cell line
349777	TAX1BP1 interacts with TNFAIP3	Homo sapiens	physical association	5	1.82397e+39	BIOGRID-723050; MINT-17595; EBI-7864756; BIOGRID-697291; BIOGRID-286279; IDB-119245; IDB-119205	protein - protein	reviewed	2014-11-29	kidney cell line
9165	EXOC2 physically interacts with EXOC2	Homo sapiens	physical interaction	1	17018283	IDB-118539	protein - protein	reviewed	2010-03-07	kidney cell line
409372	IRAK1 physically interacts with CHUK	Homo sapiens	physical interaction	1	18180283	IDB-118547	protein - protein	reviewed	2010-03-07	kidney cell line
409376	IKBKB physically interacts with IRAK1	Homo sapiens	physical interaction	2	1109611818180280	IDB-113459; IDB-118548	protein - protein	reviewed	2010-03-07	kidney cell line
62844	TBK1 physically interacts with OPTN	Homo sapiens	physical interaction	2	1830799421903420	BIOGRID-721487; BIOGRID-594585; IDB-118521	protein - protein	reviewed	2013-07-09	kidney cell line
165982	IL17RC interacts with IL17F	Homo sapiens	physical association	3	1.79116e+23	IDB-188173; IDB-187970; IDB-188249	protein - protein	reviewed	2010-07-04	kidney cell line	fibroblast
409423	IRAK1 interacts with MAP3K7	Homo sapiens	physical association	4	1.22423e+31	BIOGRID-695372; BIOGRID-695371; BIOGRID-856582; BIOGRID-815080; IDB-113729; IDB-118798; BIOGRID-592942	protein - protein	reviewed	2013-07-09	kidney cell line
196961	F2RL1 interacts with TLR4	Homo sapiens	physical association	1	18622013	IDB-119221	protein - protein	reviewed	2010-03-07	kidney cell line
62845	TBK1 physically interacts with TNFAIP3	Homo sapiens	physical interaction	1	15661910	IDB-116372	protein - protein	reviewed	2010-03-07	kidney cell line
393647	TRIM27 physically interacts with CHUK	Homo sapiens	physical interaction	1	16393995	IDB-186885; BIOGRID-715201	protein - protein	reviewed	2013-07-09	kidney cell line
119521	DEDD2 physically interacts with CASP8	Homo sapiens	physical interaction	2	1252789811965490	IDB-117858; BIOGRID-307648	protein - protein	reviewed	2012-02-14	kidney cell line
370996	RASSF2 physically interacts with KRAS	Homo sapiens	physical interaction	1	12732644	BIOGRID-258910; IDB-114245; IDB-114246	protein - protein	reviewed	2012-02-14	kidney cell line
295836	IKBKB physically interacts with CASP8	Homo sapiens	physical interaction	1	11002417	IDB-113881	protein - protein	reviewed	2010-03-07	kidney cell line
194030	ATF2 physically interacts with SMAD3	Homo sapiens	physical interaction	1	10085140	BIOGRID-276521; BIOGRID-4454; IDB-114258; IDB-114257	protein - protein	reviewed	2012-02-14	kidney cell line
277689	SMAD4 physically interacts with ATF2	Homo sapiens	physical interaction	1	10085140	IDB-114260; BIOGRID-276522; BIOGRID-4458; IDB-114259	protein - protein	reviewed	2012-02-14	kidney cell line
295876	IKBKB physically interacts with IRS2	Homo sapiens	physical interaction	1	12351658	IDB-113877	protein - protein	reviewed	2010-03-07	kidney cell line
409450	Phosphorylation of 90782 by 90782	Homo sapiens	phosphorylation	2	1175185612054680	IDB-116616; IDB-113479	protein - protein	reviewed	2010-03-07	kidney cell line
382673	TAOK2 physically interacts with MAP2K3	Homo sapiens	physical interaction	1	11279118	IDB-114195; BIOGRID-304207	protein - protein	reviewed	2012-02-14	kidney cell line
363241	TNFRSF1A physically interacts with SQSTM1	Homo sapiens	physical interaction	1	10356400	IDB-113863	protein - protein	reviewed	2010-03-07	kidney cell line
157324	MAPK1 physically interacts with SQSTM1	Homo sapiens	physical interaction	1	16517408	IDB-114683; IDB-113867; IDB-114684; IDB-113865	protein - protein	reviewed	2010-03-07	kidney cell line
304995	MAPK3 physically interacts with SQSTM1	Homo sapiens	physical interaction	2	1651740820154640	EBI-7809590; IDB-114519; IDB-114685; IDB-114686; MINT-7717318; IDB-113866	protein - protein	reviewed	2014-11-29	kidney cell line
64730	SQSTM1 physically interacts with NCOR1	Homo sapiens	physical interaction	1	14702098	BIOGRID-868648; IDB-113846	protein - protein	reviewed	2014-11-29	kidney cell line	epithelial cell
133938	SMAD3 interacts with SQSTM1	Homo sapiens	physical association	2	1576115321988830	BIND-218303; BIOGRID-893913; IDB-113860	protein - protein	reviewed	2014-11-29	kidney cell line
222841	CSNK1G2 interacts with PER1	Homo sapiens	physical association	1	15917222	IDB-119295	protein - protein	reviewed	2010-03-07	kidney cell line
145132	MAP4K4 physically interacts with MAP3K7	Homo sapiens	physical interaction	1	10807933	IDB-114194	protein - protein	reviewed	2010-03-07	kidney cell line
393715	Phosphorylation of 72253 by 243385	Homo sapiens	phosphorylation	1	16393995	IDB-186886	protein - protein	reviewed	2010-03-07	kidney cell line
188248	DNAJA3 physically interacts with CHUK	Homo sapiens	physical interaction	1	15601829	IDB-116418	protein - protein	reviewed	2010-03-07	kidney cell line
295838	IKBKB physically interacts with MAP3K11	Homo sapiens	physical interaction	1	10713178	BIOGRID-301960; IDB-113803; IDB-113817	protein - protein	reviewed	2012-02-14	kidney cell line
176901	GSK3B interacts with TSC2	Homo sapiens	physical association	2	1251155715972950	BIOGRID-282330; IDB-120013; IDB-120047; BIOGRID-282464	protein - protein	reviewed	2012-02-14	kidney cell line
330916	NDUFAF1 physically interacts with ECSIT	Homo sapiens	physical interaction	1	17344420	IDB-116839	protein - protein	reviewed	2010-03-07	kidney cell line
416349	NDUFAF1 physically interacts with HSPA8	Homo sapiens	physical interaction	1	17344420	IDB-116842	protein - protein	reviewed	2010-03-07	kidney cell line
142125	RNF125 physically interacts with IFIH1	Homo sapiens	physical interaction	1	17460044	IDB-117978	protein - protein	reviewed	2010-03-07	kidney cell line
330922	NDUFAF1 physically interacts with PPP2R1A	Homo sapiens	physical interaction	1	17344420	IDB-116843	protein - protein	reviewed	2010-03-07	kidney cell line
330920	NDUFAF1 physically interacts with HSPD1	Homo sapiens	physical interaction	1	17344420	IDB-116844	protein - protein	reviewed	2010-03-07	kidney cell line
465216	RNF125 physically interacts with MAVS	Homo sapiens	physical interaction	1	17460044	IDB-117979	protein - protein	reviewed	2010-03-07	kidney cell line
249857	CREBBP interacts with ATF2	Homo sapiens	physical association	4	1.72966e+30	BIOGRID-907736; BIOGRID-481507; IDB-185278; BIOGRID-736359; BIOGRID-263343	protein - protein	reviewed	2014-11-29	kidney cell line
115673	TLR10 physically interacts with TLR10	Homo sapiens	physical interaction	1	15728506	IDB-114618	protein - protein	reviewed	2010-03-07	kidney cell line
397251	AP2M1 interacts with IFNAR1	Homo sapiens	physical association	2	1805641118474600	BIOGRID-569018; BIOGRID-328379; IDB-156423	protein - protein	reviewed	2012-02-14	kidney cell line
167255	MAVS interacts with RNF5	Homo sapiens	physical association	2	1928543920483780	BIOGRID-571265; IDB-156016	protein - protein	reviewed	2013-07-09	kidney cell line
252122	NOD2 physically interacts with SUGT1	Homo sapiens	physical interaction	2	1742047017435760	IDB-117808; IDB-117923	protein - protein	reviewed	2010-03-07	kidney cell line
120884	SUGT1 physically interacts with NLRP12	Homo sapiens	physical interaction	1	17435760	IDB-117921	protein - protein	reviewed	2010-03-07	kidney cell line
215225	FOXO1 interacts with YWHAG	Homo sapiens	physical association	1	11237865	BIOGRID-278155; IDB-156025	protein - protein	reviewed	2012-02-14	kidney cell line
232143	YWHAZ interacts with GSK3B	Homo sapiens	physical association	1	15073173	IDB-156033; IDB-156032	protein - protein	reviewed	2009-03-22	kidney cell line
374350	MAVS physically interacts with ATG5	Homo sapiens	physical interaction	1	17709747	IDB-118210; DIP-88551E	protein - protein	reviewed	2012-02-14	kidney cell line
16538	Complex of 3 interactors	Homo sapiens	physical association	1	12917434	IDB-115258	protein - protein	reviewed	2010-03-07	kidney cell line
363240	TNFRSF1A physically interacts with MAP3K7	Homo sapiens	physical interaction	1	16115877	IDB-114657	protein - protein	reviewed	2010-03-07	kidney cell line
339552	EIF2AK2 physically interacts with MAP3K7	Homo sapiens	physical interaction	1	12609980	IDB-114643	protein - protein	reviewed	2010-03-07	kidney cell line
46226	IRAK4 physically interacts with IL1R1	Homo sapiens	physical interaction	1	12609980	IDB-114636	protein - protein	reviewed	2010-03-07	kidney cell line
188234	CHUK physically interacts with AKT2	Homo sapiens	physical interaction	1	12048203	BIOGRID-281156; BIND-126400; IDB-115772	protein - protein	reviewed	2014-11-29	kidney cell line
377086	MLST8 interacts with RHEB	Homo sapiens	physical association	3	1.58789e+23	IDB-120637; IDB-120378; IDB-155597; IDB-185110	protein - protein	reviewed	2010-03-07	kidney cell line
356315	TRAF3 physically interacts with TRADD	Homo sapiens	physical interaction	1	18439848	IDB-118287	protein - protein	reviewed	2010-03-07	kidney cell line
377070	RHEB interacts with PLD1	Homo sapiens	physical association	1	18550814	IDB-119959; DIP-87921E; BIOGRID-1023812; IDB-120073	protein - protein	reviewed	2014-11-29	kidney cell line
356320	TRADD physically interacts with MAVS	Homo sapiens	physical interaction	1	18439848	IDB-118284	protein - protein	reviewed	2010-03-07	kidney cell line
196021	TRAF4 interacts with RPS6KB1	Homo sapiens	physical association	1	12801526	IDB-120693; IDB-120692; BIOGRID-258536	protein - protein	reviewed	2012-02-14	kidney cell line
416459	TSC2 interacts with HSPA8	Homo sapiens	physical association	1	15963462	IDB-120039	protein - protein	reviewed	2008-12-07	kidney cell line
176930	TSC2 interacts with YWHAB	Homo sapiens	physical association	7	1.23643e+55	BIOGRID-459018; MINT-15978; BIOGRID-459006; IDB-120008; BIOGRID-459021; EBI-8569485; EBI-7308044; MINT-50944; EBI-8569456; MINT-15977; BIOGRID-459020; BIOGRID-459007; BIOGRID-915504; BIOGRID-459008; BIOGRID-459019; BIOGRID-914142; BIOGRID-574543	protein - protein	reviewed	2014-11-29	kidney cell line
176910	TSC2 interacts with DVL2	Homo sapiens	physical association	1	15972957	IDB-120049	protein - protein	reviewed	2008-12-07	kidney cell line
442528	AXL interacts with LCK	Homo sapiens	physical association	1	9178760	IDB-155307; IDB-185130	protein - protein	reviewed	2010-03-07	kidney cell line
23208	TGFBRAP1 interacts with TGFBR1	Homo sapiens	physical association	1	9545258	IDB-120089	protein - protein	reviewed	2010-03-07	kidney cell line
255957	GAPDH interacts with MEX3B	Homo sapiens	physical association	1	17267406	IDB-649178	protein - rna	reviewed	2012-08-26	kidney cell line	epithelial cell
75691	TAOK2 physically interacts with MAP3K7	Homo sapiens	physical interaction	1	16893890	IDB-114327; IDB-113388	protein - protein	reviewed	2010-03-07	kidney cell line
374355	IFIH1 physically interacts with ATG5	Homo sapiens	physical interaction	1	17709747	IDB-118207	protein - protein	reviewed	2010-03-07	kidney cell line
468233	BTRC interacts with HNRNPU	Homo sapiens	physical association	2	1185040720797620	IDB-119346; BIOGRID-594485; IDB-119344	protein - protein	reviewed	2012-02-14	kidney cell line
224243	MAPK14 physically interacts with MAPKAP1	Homo sapiens	physical interaction	1	17054722	IDB-115000; IDB-115001	protein - protein	reviewed	2010-03-07	kidney cell line
18304	MAVS physically interacts with MAP3K7	Homo sapiens	physical interaction	1	16153868	IDB-114325	protein - protein	reviewed	2010-03-07	kidney cell line
75692	TAOK2 physically interacts with MAP2K6	Homo sapiens	physical interaction	1	11279118	IDB-114209; BIOGRID-304208	protein - protein	reviewed	2012-02-14	kidney cell line
7203	Complex of 3 interactors	Homo sapiens	physical association	1	11850407	IDB-119352	protein - protein	reviewed	2010-03-07	kidney cell line
64727	SQSTM1 physically interacts with CAMK2G	Homo sapiens	physical interaction	1	14702098	IDB-113760	protein - protein	reviewed	2010-05-23	kidney cell line	epithelial cell
468163	CCNA2 interacts with CUL1	Homo sapiens	physical association	2	973673521145461	BIOGRID-688805; IDB-119778	protein - protein	reviewed	2013-07-09	kidney cell line
64722	CAMK2D physically interacts with SQSTM1	Homo sapiens	physical interaction	1	14702098	IDB-113759	protein - protein	reviewed	2010-05-23	kidney cell line	epithelial cell
416335	SQSTM1 physically interacts with HSPA8	Homo sapiens	physical interaction	1	14702098	IDB-113753	protein - protein	reviewed	2010-05-23	kidney cell line	epithelial cell
100163	FKBP14 physically interacts with SQSTM1	Homo sapiens	physical interaction	1	14702098	IDB-113750	protein - protein	reviewed	2010-05-23	kidney cell line	epithelial cell
295853	IKBKB physically interacts with NFKBIB	Homo sapiens	physical interaction	4	1.03204e+29	IDB-117364; BIOGRID-316908; IDB-117240; BIOGRID-685139; BIND-178831	protein - protein	reviewed	2013-07-09	kidney cell line	fibroblast
383925	SMAD7 physically interacts with TAB3	Homo sapiens	physical interaction	1	17384642	IDB-113742	protein - protein	reviewed	2010-03-07	kidney cell line
358651	IRF3 physically interacts with TBK1	Homo sapiens	physical interaction	8	1.26925e+63	BIOGRID-682412; BIOGRID-722352; IDB-114361; BIOGRID-685681; IDB-114648; BIOGRID-685682; BIOGRID-829526; BIOGRID-676014; IDB-114360	protein - protein	reviewed	2013-07-09	kidney cell line
49506	MAP3K7 physically interacts with TRAF5	Homo sapiens	physical interaction	1	17384642	IDB-113369	protein - protein	reviewed	2010-03-07	kidney cell line
273941	TNFRSF11A physically interacts with MAP3K7	Homo sapiens	physical interaction	1	11809792	IDB-113373; IDB-113374	protein - protein	reviewed	2010-03-07	kidney cell line
132765	DNAJA1 interacts with KCNH2	Homo sapiens	physical association	1	17569659	BIOGRID-795933; IDB-120415	protein - protein	reviewed	2013-07-09	kidney cell line
277851	SMAD4 interacts with NOTCH4	Homo sapiens	physical association	1	16007227	IDB-189234; BIOGRID-823647	protein - protein	reviewed	2013-07-09	kidney cell line	epithelial cell
203957	MAP3K7 physically interacts with TRAF3IP2	Homo sapiens	physical interaction	1	12089335	IDB-113384	protein - protein	reviewed	2010-03-07	kidney cell line
468314	Complex of 3 interactors	Homo sapiens	physical association	1	11850407	IDB-119391	protein - protein	reviewed	2010-03-07	kidney cell line
129044	KCNH2 interacts with FKBP8	Homo sapiens	physical association	1	17569659	BIOGRID-796139; IDB-120420; BIOGRID-796140; BIOGRID-795937; IDB-120424	protein - protein	reviewed	2013-07-09	kidney cell line
176924	AXIN1 interacts with TSC2	Homo sapiens	physical association	2	1597295712511550	IDB-120048; BIOGRID-282503; BIOGRID-282513	protein - protein	reviewed	2012-02-14	kidney cell line
183935	MAP4K1 physically interacts with MAP3K7	Homo sapiens	physical interaction	1	10224067	IDB-113380	protein - protein	reviewed	2010-03-07	kidney cell line
232130	FOXO1 interacts with YWHAZ	Homo sapiens	physical association	1	11237865	IDB-156026; BIOGRID-278156	protein - protein	reviewed	2012-02-14	kidney cell line
195997	TRAF4 physically interacts with NCF1	Homo sapiens	physical interaction	2	1605263112023960	BIOGRID-696933; BIND-169357; IDB-113709	protein - protein	reviewed	2014-11-29	kidney cell line
285157	IRF7 interacts with PIAS4	Homo sapiens	physical association	1	15251447	EBI-7275853; IDB-185250; MINT-50623; BIOGRID-832852	protein - protein	reviewed	2014-11-29	kidney cell line
347107	TAB1 physically interacts with MAPK14	Homo sapiens	physical interaction	5	1.66485e+39	IDB-113716; IDB-113717; BIOGRID-603075; BIOGRID-302828; BIND-208337; IDB-113718	protein - protein	reviewed	2014-11-29	kidney cell line
126800	MAVS physically interacts with NLRX1	Homo sapiens	physical interaction	1	18200010	IDB-116921	protein - protein	reviewed	2010-03-07	kidney cell line
285616	NFKBIZ physically interacts with RELA	Homo sapiens	physical interaction	1	16513645	IDB-116925	protein - protein	reviewed	2010-03-07	kidney cell line
188240	TRPC4AP physically interacts with CHUK	Homo sapiens	physical interaction	1	14585990	IDB-115878; IDB-115879; IDB-115880	protein - protein	reviewed	2010-03-07	kidney cell line	fibroblast
64734	SQSTM1 physically interacts with ACVR1	Homo sapiens	physical interaction	1	15761153	IDB-113572; BIND-218307	protein - protein	reviewed	2014-11-29	kidney cell line
277671	SMAD4 physically interacts with SQSTM1	Homo sapiens	physical interaction	1	15761153	IDB-113861; BIND-218304	protein - protein	reviewed	2014-11-29	kidney cell line
64724	SQSTM1 physically interacts with TGFBR1	Homo sapiens	physical interaction	1	15761153	IDB-113864; BIND-218305	protein - protein	reviewed	2014-11-29	kidney cell line
285537	RELA interacts with CREBBP	Homo sapiens	physical association	8	1.45976e+59	BIND-296781; BIOGRID-261738; BIOGRID-263339; BIOGRID-513805; BIOGRID-903967; BIOGRID-721673; BIOGRID-263338; IDB-113841; BIOGRID-263952; BIOGRID-263947; IDB-113842; IDB-116237; BIOGRID-518059; BIND-151131	protein - protein	reviewed	2014-11-29	kidney cell line
32695	RUVBL1 physically interacts with RUVBL1	Homo sapiens	physical interaction	2	1108015816014370	IDB-115581; BIOGRID-808751; IDB-115582; IDB-115812; IDB-115811	protein - protein	reviewed	2013-07-09	kidney cell line
375453	TNFRSF8 physically interacts with TRAF5	Homo sapiens	physical interaction	3	1.19712e+21	IDB-115372; BIOGRID-301266; BIOGRID-718417	protein - protein	reviewed	2013-07-09	kidney cell line
315132	NFKBIA physically interacts with HDAC5	Homo sapiens	physical interaction	1	15536134	IDB-116560; IDB-116561	protein - protein	reviewed	2010-03-07	kidney cell line
290715	NFKBIA physically interacts with NCOR1	Homo sapiens	physical interaction	1	15536134	IDB-116564	protein - protein	reviewed	2010-03-07	kidney cell line
446932	NFKBIA physically interacts with HDAC4	Homo sapiens	physical interaction	1	15536134	IDB-116566	protein - protein	reviewed	2010-03-07	kidney cell line
188237	CASP8 physically interacts with CHUK	Homo sapiens	physical interaction	1	11002417	IDB-115840	protein - protein	reviewed	2010-03-07	kidney cell line
172148	PSMC1 interacts with FKBP8	Homo sapiens	physical association	1	17573772	IDB-120427; IDB-120426; BIOGRID-669007; IDB-120425; BIOGRID-668974	protein - protein	reviewed	2013-07-09	kidney cell line
260815	Complex of 3 interactors	Homo sapiens	physical association	1	10713156	IDB-119830	protein - protein	reviewed	2010-03-07	kidney cell line
37555	Complex of 3 interactors	Homo sapiens	physical association	1	10713156	IDB-119831	protein - protein	reviewed	2010-03-07	kidney cell line
277700	SMAD4 physically interacts with SMAD3	Homo sapiens	physical interaction	14	1.75917e+109	BIOGRID-800188; BIND-217981; BIND-197388; BIOGRID-824564; BIND-302356; BIND-302354; BIOGRID-834198; BIND-150367; BIND-218608; BIOGRID-604542; BIOGRID-656125; BIOGRID-734691; BIOGRID-834141; BIOGRID-572465; BIOGRID-796859; BIOGRID-951706; BIOGRID-572466; BIOGRID-734693; BIOGRID-482529; BIOGRID-893902; BIOGRID-824110; BIOGRID-824111; IDB-117994; BIOGRID-824103; BIND-150085; IDB-117995; BIOGRID-8241…	protein - protein	reviewed	2014-11-29	kidney cell line
222839	PER1 interacts with BTRC	Homo sapiens	physical association	2	1591722217463250	BIOGRID-860607; IDB-119291; BIOGRID-468214	protein - protein	reviewed	2014-11-29	kidney cell line
344820	MALT1 physically associates with MALT1	Homo sapiens	physical association	2	1469547511262390	BIOGRID-833725; BIOGRID-719644; IDB-156155	protein - protein	reviewed	2013-07-09	kidney cell line
390863	TAX1BP1 interacts with ITCH	Homo sapiens	physical association	1	18246070	IDB-119224; IDB-119223; BIOGRID-676265; BIOGRID-676263	protein - protein	reviewed	2013-07-09	kidney cell line
356319	TRADD physically interacts with TRPC4AP	Homo sapiens	physical interaction	1	14585990	IDB-115889; IDB-115888; IDB-115887	protein - protein	reviewed	2010-03-07	kidney cell line	fibroblast
103145	EIF4EBP1 interacts with EIF4E2	Homo sapiens	physical association	2	1509404217368470	IDB-120577; EBI-398655; IDB-120789	protein - protein	reviewed	2014-11-29	kidney cell line
261834	EIF4G1 interacts with MKNK1	Homo sapiens	physical association	1	9878069	IDB-120776; BIOGRID-288263; IDB-120780	protein - protein	reviewed	2012-02-14	kidney cell line
441853	IRF5 interacts with XPO1	Homo sapiens	physical association	1	15556946	IDB-157085	protein - protein	reviewed	2010-03-07	kidney cell line
191630	Phosphorylation of 51212 by 2147	Homo sapiens	phosphorylation	1	11278395	IDB-117413	protein - protein	reviewed	2010-03-07	kidney cell line	fibroblast
191628	Phosphorylation of 51212 by 51212	Homo sapiens	phosphorylation	1	11278395	IDB-117412	protein - protein	reviewed	2010-03-07	kidney cell line	fibroblast
214865	TRAF3 physically interacts with ALPL	Homo sapiens	physical interaction	1	15208311	IDB-115555	protein - protein	reviewed	2010-03-07	kidney cell line
282612	TSC2 interacts with YWHAQ	Homo sapiens	physical association	3	1.74705e+23	IDB-120339; BIOGRID-568524; BIOGRID-915114; BIOGRID-242684	protein - protein	reviewed	2014-11-29	kidney cell line
46766	IRF4 physically associates with IRF4	Homo sapiens	physical association	1	17785208	IDB-185459	protein - protein	reviewed	2010-03-07	kidney cell line
222843	PER1 interacts with CSNK1E	Homo sapiens	physical association	3	1.59172e+23	IDB-119294; BIOGRID-274795; BIOGRID-941228	protein - protein	reviewed	2014-11-29	kidney cell line
358726	IRF3 physically interacts with IRF3	Homo sapiens	physical interaction	8	1.89486e+63	BIOGRID-685710; IDB-185027; BIND-183501; BIOGRID-820441; IDB-119252; BIND-334396; BIOGRID-886862; IDB-185072	protein - protein	reviewed	2014-11-29	kidney cell line
364191	APP interacts with MAPK8IP1	Homo sapiens	physical association	3	1.29174e+23	BIND-148980; BIOGRID-684807; IDB-115260; BIOGRID-860318; BIOGRID-860320	protein - protein	reviewed	2014-11-29	kidney cell line
135669	MTOR interacts with EIF3B	Homo sapiens	physical association	3	1.6286e+23	BIOGRID-282306; IDB-120198; BIOGRID-1023760; BIOGRID-593007	protein - protein	reviewed	2014-11-29	kidney cell line
358712	IRF3 interacts with PIAS4	Homo sapiens	physical association	1	15251447	BIOGRID-832851; EBI-7275819; IDB-185249; MINT-50622	protein - protein	reviewed	2014-11-29	kidney cell line
15716	IRAK4 physically interacts with IRAK1	Homo sapiens	physical interaction	7	1.28604e+55	IDB-113250; IDB-113993; BIOGRID-721871; BIOGRID-316119; IDB-113249; IDB-113251; BIOGRID-511262; BIOGRID-717537; IDB-113992; IDB-113252	protein - protein	reviewed	2013-07-09	kidney cell line
350568	ERLIN1 physically interacts with MAP3K7	Homo sapiens	physical interaction	1	16893890	IDB-185013	protein - protein	reviewed	2010-03-07	kidney cell line
273949	TNFRSF11A interacts with TRAF5	Homo sapiens	physical association	2	96854129774460	IDB-118826; BIOGRID-715290	protein - protein	reviewed	2013-07-09	kidney cell line
416354	HSPA8 physically interacts with IRAK1	Homo sapiens	physical interaction	1	15647277	IDB-114006	protein - protein	reviewed	2010-03-07	kidney cell line
459551	CDC37 physically interacts with IRAK1	Homo sapiens	physical interaction	1	15647277	IDB-114005	protein - protein	reviewed	2010-03-07	kidney cell line
409375	HSPA4 physically interacts with IRAK1	Homo sapiens	physical interaction	1	15647277	IDB-114004	protein - protein	reviewed	2010-03-07	kidney cell line
409362	TLR4 physically interacts with IRAK1	Homo sapiens	physical interaction	1	9625770	IDB-113651	protein - protein	reviewed	2010-03-07	kidney cell line
296003	Complex of 3 interactors	Homo sapiens	physical association	1	10356400	IDB-113633	protein - protein	reviewed	2010-03-07	kidney cell line
18307	CYLD physically interacts with MAVS	Homo sapiens	physical interaction	2	1863608618467330	IDB-118458; IDB-118369	protein - protein	reviewed	2010-03-07	kidney cell line
188241	MAVS physically interacts with CHUK	Homo sapiens	physical interaction	1	18550535	IDB-118364	protein - protein	reviewed	2010-03-07	kidney cell line
84454	MLST8 interacts with MAPKAP1	Homo sapiens	physical association	1	16919458	IDB-119893	protein - protein	reviewed	2010-03-07	kidney cell line
5565	SIGIRR physically interacts with SIGIRR	Homo sapiens	physical interaction	1	12925853	IDB-113621	protein - protein	reviewed	2010-03-07	kidney cell line
62846	CYLD physically interacts with TBK1	Homo sapiens	physical interaction	1	18636086	IDB-118371	protein - protein	reviewed	2010-03-07	kidney cell line
119527	DEDD2 physically interacts with DEDD2	Homo sapiens	physical interaction	2	1252789811965490	IDB-117862; IDB-117863; IDB-117861; BIOGRID-314454	protein - protein	reviewed	2012-02-14	kidney cell line
377078	TSC2 interacts with RHEB	Homo sapiens	physical association	2	1585490212842880	BIOGRID-282475; BIOGRID-256293; IDB-119879	protein - protein	reviewed	2012-02-14	kidney cell line
409361	IRF7 physically interacts with IRAK1	Homo sapiens	physical interaction	2	1576737021903420	BIOGRID-697087; BIOGRID-594517; BIOGRID-697086; IDB-113694	protein - protein	reviewed	2013-07-09	kidney cell line
377076	FKBP8 interacts with RHEB	Homo sapiens	physical association	3	1.86764e+23	IDB-120228; BIOGRID-950475; IDB-119457	protein - protein	reviewed	2014-11-29	kidney cell line
175127	TRAF3 physically interacts with SRC	Homo sapiens	physical interaction	1	10635328	IDB-115011	protein - protein	reviewed	2010-03-07	kidney cell line
20637	Phosphorylation of 106151 by 25745	Homo sapiens	phosphorylation	1	9020136	IDB-115023	protein - protein	reviewed	2008-09-28	kidney cell line	epithelial cell
176929	TSC2 interacts with MAPKAP1	Homo sapiens	physical association	1	18411301	IDB-119945	protein - protein	reviewed	2008-12-07	kidney cell line
176925	TSC2 interacts with MLST8	Homo sapiens	physical association	1	18411301	IDB-119947	protein - protein	reviewed	2008-12-07	kidney cell line
390876	SMAD7 interacts with ITCH	Homo sapiens	physical association	2	1594693922773940	IDB-119024; BIOGRID-680548; BIOGRID-465821; BIOGRID-465820; IDB-119038	protein - protein	reviewed	2013-07-09	kidney cell line
62851	TBK1 physically interacts with MAVS	Homo sapiens	physical interaction	1	16153868	IDB-114468	protein - protein	reviewed	2010-03-07	kidney cell line
358642	MAVS physically interacts with IRF3	Homo sapiens	physical interaction	1	16153868	IDB-114471	protein - protein	reviewed	2010-03-07	kidney cell line
285106	IRF7 physically interacts with MAVS	Homo sapiens	physical interaction	1	16153868	IDB-114473	protein - protein	reviewed	2010-03-07	kidney cell line
417245	MAP3K2 interacts with MAP2K7	Homo sapiens	physical association	3	1.07132e+23	BIND-215377; BIOGRID-956956; IDB-115058	protein - protein	reviewed	2014-11-29	kidney cell line	fibroblast
45892	BIRC3 interacts with BIRC3	Homo sapiens	ubiquitination	1	15078891	IDB-114460	protein - protein	reviewed	2010-03-07	kidney cell line
266760	MAP2K4 physically interacts with MAP3K2	Homo sapiens	physical interaction	3	1.07132e+22	BIOGRID-722903; BIOGRID-721551; IDB-115060	protein - protein	reviewed	2013-07-09	kidney cell line	fibroblast
285574	DNAJA3 physically interacts with RELA	Homo sapiens	physical interaction	1	15601829	IDB-116415; BIOGRID-718092	protein - protein	reviewed	2013-07-09	kidney cell line
176944	Phosphorylation of 9819 by 51663	Homo sapiens	phosphorylation	1	16959574	IDB-115073	protein - protein	reviewed	2010-03-07	kidney cell line
9522	KCNH2 interacts with CANX	Homo sapiens	physical association	2	1756965922242180	IDB-120421; BIOGRID-795936; BIOGRID-725179	protein - protein	reviewed	2013-07-09	kidney cell line
28780	APC physically interacts with BTRC	Homo sapiens	physical interaction	1	10074433	IDB-115081	protein - protein	reviewed	2010-03-07	kidney cell line
413519	GSK3B physically interacts with FRAT2	Homo sapiens	physical interaction	1	15522877	IDB-115091	protein - protein	reviewed	2010-03-07	kidney cell line
210364	PREX2 interacts with MTOR	Homo sapiens	physical association	1	17565979	IDB-120211; BIOGRID-829577	protein - protein	reviewed	2013-07-09	kidney cell line
416430	KCNH2 interacts with HSPA8	Homo sapiens	physical association	1	17569659	IDB-120416; BIOGRID-795931	protein - protein	reviewed	2013-07-09	kidney cell line
422923	PKN1 interacts with PKN1	Homo sapiens	phosphorylation	1	14741690	IDB-115491	protein - protein	reviewed	2010-03-07	kidney cell line
327543	ACAP1 physically interacts with NOD2	Homo sapiens	physical interaction	1	17005562	IDB-117738; IDB-117737; IDB-117739	protein - protein	reviewed	2010-03-07	kidney cell line	fibroblast
290854	Complex of 3 interactors	Homo sapiens	phosphorylation	1	15024091	IDB-117313	protein - protein	reviewed	2010-03-07	kidney cell line
249845	CREBBP interacts with JUN	Homo sapiens	physical association	2	172966049786917	IDB-185279; BIOGRID-263348; BIOGRID-736360	protein - protein	reviewed	2013-07-09	kidney cell line
417793	XPO1 physically interacts with FOXO4	Homo sapiens	physical interaction	1	11313479	BIOGRID-276369; IDB-116622	protein - protein	reviewed	2012-02-14	kidney cell line
320578	TNFRSF4 physically interacts with TRAF5	Homo sapiens	physical interaction	2	159419189488716	IDB-115148; BIOGRID-281930	protein - protein	reviewed	2012-02-14	kidney cell line
383954	SMAD7 interacts with ACVR1B	Homo sapiens	physical association	3	1.67207e+23	BIOGRID-288177; EBI-6931204; IDB-120672; BIOGRID-438506; BIOGRID-727023; BIOGRID-438507; EBI-8691026; EBI-6931175	protein - protein	reviewed	2014-11-29	kidney cell line
126801	UQCRC2 interacts with NLRX1	Homo sapiens	physical association	1	19692591	IDB-185711	protein - protein	reviewed	2010-03-07	kidney cell line
135659	MTOR interacts with FKBP8	Homo sapiens	physical association	1	17991864	BIOGRID-950493; IDB-119542	protein - protein	reviewed	2014-11-29	kidney cell line
363257	RALBP1 physically interacts with TNFRSF1A	Homo sapiens	physical interaction	2	1611587715247910	IDB-114656; BIND-209995	protein - protein	reviewed	2012-02-14	kidney cell line
319999	HSP90B1 interacts with ITPR3	Homo sapiens	physical association	1	19147678	IDB-120634; IDB-120635	protein - protein	reviewed	2010-03-07	kidney cell line
64720	ULK2 physically interacts with SQSTM1	Homo sapiens	physical interaction	1	14702098	IDB-113844; BIOGRID-868647	protein - protein	reviewed	2014-11-29	kidney cell line	epithelial cell
377085	RHEB interacts with MTOR	Homo sapiens	physical association	7	1.58549e+55	IDB-120074; BIOGRID-282297; BIOGRID-282294; EBI-7779780; BIOGRID-282374; IDB-120375; DIP-72852E; BIOGRID-282298; IDB-120225; EBI-7779740; IDB-119877; IDB-119960; IDB-120639; BIOGRID-1028706; BIOGRID-1023813; MINT-62560; MINT-62559	protein - protein	reviewed	2014-11-29	kidney cell line
135684	MTOR interacts with EIF4EBP1	Homo sapiens	physical association	5	1.27478e+39	BIOGRID-282285; BIOGRID-282287; BIOGRID-282256; BIOGRID-282286; IDB-120653	protein - protein	reviewed	2012-02-14	kidney cell line
285170	IRF7 physically associates with IRF7	Homo sapiens	physical association	2	1089322922588170	BIOGRID-684542; IDB-185352	protein - protein	reviewed	2013-07-09	kidney cell line
182916	EIF3B interacts with RPS6	Homo sapiens	physical association	1	16286006	IDB-120197; BIOGRID-282383; IDB-120200	protein - protein	reviewed	2012-02-14	kidney cell line
54754	EIF4B interacts with EIF3B	Homo sapiens	physical association	1	16286006	BIOGRID-282242; IDB-120201	protein - protein	reviewed	2012-02-14	kidney cell line
142127	MAVS interacts with IFIH1	Homo sapiens	physical association	1	16127453	BIND-316579; IDB-115688	protein - protein	reviewed	2014-11-29	kidney cell line
18303	MAVS physically interacts with FADD	Homo sapiens	physical interaction	2	1612745318207240	IDB-117202; BIND-316577; IDB-115689	protein - protein	reviewed	2014-11-29	kidney cell line
21537	TRAF3 physically interacts with CYLD	Homo sapiens	physical interaction	1	18467330	IDB-118459	protein - protein	reviewed	2010-03-07	kidney cell line
104238	MBP physically interacts with SQSTM1	Homo sapiens	physical interaction	1	14702098	IDB-113747; BIOGRID-868638	protein - protein	reviewed	2014-11-29	kidney cell line	epithelial cell
232045	YWHAZ physically interacts with SQSTM1	Homo sapiens	physical interaction	1	14702098	IDB-113748; BIOGRID-868639	protein - protein	reviewed	2014-11-29	kidney cell line	epithelial cell
377079	RHEB interacts with ATR	Homo sapiens	physical association	1	15854902	IDB-119881; BIOGRID-282222	protein - protein	reviewed	2012-02-14	kidney cell line
146341	SMAD3 interacts with NOTCH4	Homo sapiens	physical association	1	16007227	BIOGRID-823648; IDB-189233; BIOGRID-823646	protein - protein	reviewed	2013-07-09	kidney cell line	epithelial cell
63450	MBD3 physically interacts with MBD2	Homo sapiens	physical interaction	4	1.57016e+31	BIOGRID-334460; BIOGRID-241399; BIOGRID-504399; BIOGRID-504395; BIOGRID-262221; BIOGRID-334462; IDB-116461; BIOGRID-504404	protein - protein	reviewed	2012-02-14	kidney cell line
308138	TLR10 physically interacts with TLR1	Homo sapiens	physical interaction	1	15728506	IDB-113510	protein - protein	reviewed	2010-03-07	kidney cell line
15727	Phosphorylation of 90782 by 28022	Homo sapiens	phosphorylation	1	12538665	IDB-113994	protein - protein	reviewed	2010-03-07	kidney cell line
290720	NFKBIA physically interacts with SRC	Homo sapiens	physical interaction	1	12429743	IDB-116282	protein - protein	reviewed	2010-03-07	kidney cell line	epithelial cell
46236	Complex of 3 interactors	Homo sapiens	physical association	1	9430229	IDB-113995	protein - protein	reviewed	2010-03-07	kidney cell line
290723	NFKBIA physically interacts with HDAC1	Homo sapiens	physical interaction	2	1553613412972430	IDB-116558; IDB-116557; BIND-182505	protein - protein	reviewed	2012-02-14	kidney cell line
409354	BTK physically interacts with IRAK1	Homo sapiens	physical interaction	1	12724322	IDB-113987	protein - protein	reviewed	2010-03-07	kidney cell line
306510	Phosphorylation of 18019 by 22000	Homo sapiens	phosphorylation	1	12456688	IDB-114935	protein - protein	reviewed	2010-03-07	kidney cell line
266798	Phosphorylation of 31021 by 22000	Homo sapiens	phosphorylation	1	12456688	IDB-114934	protein - protein	reviewed	2010-03-07	kidney cell line
208954	Phosphorylation of 69031 by 69031	Homo sapiens	phosphorylation	1	11343802	IDB-114930	protein - protein	reviewed	2010-03-07	kidney cell line
73948	PDE8A physically interacts with RELB	Homo sapiens	physical interaction	1	15596729	IDB-116273	protein - protein	reviewed	2010-03-07	kidney cell line
290737	NFKBIA physically interacts with PDE8A	Homo sapiens	physical interaction	1	15596729	IDB-116274	protein - protein	reviewed	2010-03-07	kidney cell line
73066	PDE8A physically interacts with NFKBIB	Homo sapiens	physical interaction	1	15596729	IDB-116275	protein - protein	reviewed	2010-03-07	kidney cell line
285659	PDE8A physically interacts with RELA	Homo sapiens	physical interaction	1	15596729	IDB-116270	protein - protein	reviewed	2010-03-07	kidney cell line
175289	SRC interacts with BMPR2	Homo sapiens	physical association	2	1757681616002570	IDB-120689; IDB-120690	protein - protein	reviewed	2010-03-07	kidney cell line
129061	MLST8 interacts with FKBP8	Homo sapiens	physical association	1	17991864	IDB-119543; BIOGRID-950495	protein - protein	reviewed	2014-11-29	kidney cell line
442566	NDUFAF1 physically interacts with TUBB	Homo sapiens	physical interaction	1	17344420	IDB-186899	protein - protein	reviewed	2010-03-07	kidney cell line
393660	IKBKB physically interacts with TRIM27	Homo sapiens	physical interaction	1	16393995	BIOGRID-715202; IDB-113903	protein - protein	reviewed	2013-07-09	kidney cell line
194007	ATF2 physically interacts with MAPKAP1	Homo sapiens	physical interaction	1	17054722	IDB-115002; IDB-114999	protein - protein	reviewed	2010-03-07	kidney cell line
308135	TLR1 physically interacts with TLR4	Homo sapiens	physical interaction	1	11932926	IDB-113914	protein - protein	reviewed	2010-03-07	kidney cell line
375375	SIGIRR physically interacts with TLR4	Homo sapiens	physical interaction	2	1292585315866870	IDB-113911; IDB-113912	protein - protein	reviewed	2010-03-07	kidney cell line
49502	TNFRSF9 physically interacts with TRAF5	Homo sapiens	physical interaction	1	15941918	IDB-115162	protein - protein	reviewed	2010-03-07	kidney cell line
21534	TRAF3 physically interacts with TNFRSF9	Homo sapiens	physical interaction	2	159419189464265	BIOGRID-281182; IDB-115160	protein - protein	reviewed	2012-02-14	kidney cell line
195986	TRAF4 physically interacts with TNFRSF9	Homo sapiens	physical interaction	1	15941918	IDB-115161	protein - protein	reviewed	2010-03-07	kidney cell line
393635	TBK1 physically interacts with TRIM27	Homo sapiens	physical interaction	1	16393995	BIOGRID-715200; IDB-114091	protein - protein	reviewed	2013-07-09	kidney cell line
1345	TNFRSF4 physically interacts with TNFRSF9	Homo sapiens	physical interaction	1	15941918	IDB-115138	protein - protein	reviewed	2010-03-07	kidney cell line
320579	TRAF4 physically interacts with TNFRSF4	Homo sapiens	physical interaction	1	15941918	IDB-115147	protein - protein	reviewed	2010-03-07	kidney cell line
375450	TRAF3 interacts with TNFRSF8	Homo sapiens	physical association	2	91688968662842	BIND-153990; IDB-116045; BIOGRID-714965; IDB-116046; IDB-114976	protein - protein	reviewed	2014-11-29	kidney cell line	fibroblast
320575	TRAF3 physically interacts with TNFRSF4	Homo sapiens	physical interaction	2	948871615941918	IDB-115145; IDB-114993	protein - protein	reviewed	2010-03-07	kidney cell line
102705	Complex of 3 interactors	Homo sapiens	physical association	1	9208847	IDB-114986	protein - protein	reviewed	2010-03-07	kidney cell line
287985	PPP6R1 physically interacts with PPP6C	Homo sapiens	physical interaction	1	16769727	IDB-117231	protein - protein	reviewed	2010-03-07	kidney cell line
261833	EIF4G2 interacts with MKNK1	Homo sapiens	physical association	1	9878069	IDB-120777; BIOGRID-288265	protein - protein	reviewed	2012-02-14	kidney cell line
347100	TAB1 physically interacts with TAB3	Homo sapiens	physical interaction	2	1467007518021070	IDB-113722; BIOGRID-675557	protein - protein	reviewed	2013-07-09	kidney cell line
21533	MAVS physically interacts with TRAF3	Homo sapiens	physical interaction	2	1820724516858400	BIOGRID-716389; IDB-117205	protein - protein	reviewed	2013-07-09	kidney cell line
295841	IKBKB physically interacts with MAVS	Homo sapiens	physical interaction	1	18207245	IDB-117208	protein - protein	reviewed	2010-03-07	kidney cell line
409342	TRAF3 physically interacts with IRAK1	Homo sapiens	physical interaction	1	16306936	IDB-114509	protein - protein	reviewed	2010-03-07	kidney cell line
62848	TRAF3 physically interacts with TBK1	Homo sapiens	physical interaction	1	16306936	IDB-114507	protein - protein	reviewed	2010-03-07	kidney cell line
218148	TNFRSF13C physically interacts with TRAF3	Homo sapiens	physical interaction	2	1247112115585860	IDB-116301; IDB-116302; IDB-116309	protein - protein	reviewed	2010-03-07	kidney cell line, B-lymphoblastoid cell line	epithelial cell, B cell
71462	TAB3 physically interacts with MAP3K7	Homo sapiens	physical interaction	5	1.4634e+39	IDB-113341; IDB-113344; IDB-113342; IDB-113343; BIOGRID-675556	protein - protein	reviewed	2013-07-09	kidney cell line, breast adenocarcinoma cell line	epithelial cell
382986	JUP physically interacts with PTPRF	Homo sapiens	physical interaction	2	101878019245795	BIOGRID-314841; IDB-115933; IDB-115934	protein - protein	reviewed	2012-02-14	kidney cell line, breast adenocarcinoma cell line	epithelial cell
271414	PRKCD interacts with MTOR	Homo sapiens	physical association	2	1069894915952050	BIOGRID-282359; IDB-120097; IDB-120155; BIOGRID-282293	protein - protein	reviewed	2012-02-14	kidney cell line, breast adenocarcinoma cell line	epithelial cell
17746	Phosphorylation of 17284 by 89258	Homo sapiens	phosphorylation reaction	7	1.79919e+54	IDB-120078; IDB-188793; IDB-120531; IDB-119456; IDB-120332; IDB-119872; IDB-120564	protein - protein	reviewed	2010-06-20	kidney cell line, breast adenocarcinoma cell line, embryonic kidney cell line	epithelial cell
363270	TNFRSF1A physically interacts with JAK2	Homo sapiens	physical interaction	2	186066839510175	IDB-118668; BIOGRID-280038; IDB-118665; IDB-118669	protein - protein	reviewed	2012-02-14	kidney cell line, breast adenocarcinoma cell line, non-small cell lung cancer cell	epithelial cell, epithelial cell of lung
62853	TBK1 physically interacts with EXOC2	Homo sapiens	physical interaction	1	17018283	IDB-118540; IDB-118530; IDB-118531; IDB-118538	protein - protein	reviewed	2010-03-07	kidney cell line, bronchial epithelial cell	epithelial cell
470268	FADD physically interacts with ATG5	Homo sapiens	physical interaction	1	15778222	IDB-118151; IDB-118150; BIOGRID-1026398; IDB-118149; IDB-118148	protein - protein	reviewed	2014-11-29	kidney cell line, cervical cancer cell line	epithelial cell
295890	IKBKB physically interacts with PPM1B	Homo sapiens	physical interaction	1	14585847	IDB-113892; BIOGRID-253314; IDB-113891; IDB-113893	protein - protein	reviewed	2012-02-14	kidney cell line, cervical cancer cell line	epithelial cell
295832	MAP3K7 physically interacts with IKBKB	Homo sapiens	physical interaction	6	1.01879e+47	BIOGRID-677544; IDB-113357; IDB-113356; BIOGRID-828833; BIOGRID-570472; BIOGRID-931821	protein - protein	reviewed	2014-11-29	kidney cell line, cervical cancer cell line	epithelial cell
285929	Phosphorylation of 57543 by 44993	Homo sapiens	phosphorylation	1	14560022	IDB-118222; IDB-118225	protein - protein	reviewed	2010-03-07	kidney cell line, cervical cancer cell line	epithelial cell
347083	TAB1 physically interacts with MAP3K7	Homo sapiens	physical interaction	13	1.09219e+101	BIOGRID-727239; DIP-44950E; BIOGRID-832833; IDB-113588; BIND-208334; IDB-113731; IDB-113582; BIOGRID-721827; BIOGRID-725700; IDB-113732; IDB-113583; IDB-113584; IDB-113585	protein - protein	reviewed	2014-11-29	kidney cell line, cervical cancer cell line	epithelial cell
100296	IRF9 interacts with IFNAR2	Homo sapiens	physical association	1	17923090	BIOGRID-592700; IDB-156075; IDB-156165; IDB-156160; IDB-156159	protein - protein	reviewed	2012-02-14	kidney cell line, cervical cancer cell line	epithelial cell
188273	PPM1B physically interacts with CHUK	Homo sapiens	physical interaction	1	14585847	IDB-115891; IDB-115890; IDB-115892	protein - protein	reviewed	2010-03-07	kidney cell line, cervical cancer cell line	epithelial cell
135691	MLST8 interacts with MTOR	Homo sapiens	physical association	15	1.80303e+119	BIOGRID-720282; IDB-119895; BIOGRID-282610; BIOGRID-282609; BIOGRID-720280; BIOGRID-835051; BIOGRID-282607; BIOGRID-446243; BIOGRID-835866; IDB-119930; IDB-120676; BIOGRID-986775; BIOGRID-718341; IDB-119695; IDB-119931; IDB-119932; BIOGRID-437424; BIOGRID-717619; IDB-119820; BIOGRID-282608; BIOGRID-852279; BIOGRID-825697; BIOGRID-720283	protein - protein	reviewed	2014-11-29	kidney cell line, cervical cancer cell line	epithelial cell
290697	BTRC physically interacts with NFKBIA	Homo sapiens	physical interaction	9	1.11583e+69	BIOGRID-953897; BIOGRID-617617; BIOGRID-574003; BIOGRID-282139; IDB-116325; BIOGRID-555096; BIOGRID-617620; BIOGRID-617608; BIND-181874; BIOGRID-570648; IDB-113843; BIOGRID-696422; BIOGRID-935501; IDB-116324; BIOGRID-573998; BIOGRID-953904	protein - protein	reviewed	2014-11-29	kidney cell line, cervical cancer cell line	epithelial cell
358729	IRF3 physically associates with IRF3	Homo sapiens	physical association	25	1.82722e+199	IDB-1630590; BIOGRID-589909; IDB-190194; IDB-186072; IDB-186058; IDB-185183; IDB-190083; IDB-185172; BIOGRID-956961; BIOGRID-935460; IDB-189699; BIOGRID-946819; IDB-185184; IDB-223419; IDB-185587; BIOGRID-863604; BIOGRID-860102; IDB-185534; IDB-1631777; IDB-185200; BIOGRID-684541; BIOGRID-606289; BIOGRID-735070; BIOGRID-940929; IDB-188336; IDB-186057; BIOGRID-573715	protein - protein	reviewed	2014-11-29	kidney cell line, cervical cancer cell line, embryonic kidney cell line, embryonic fibroblast cell line, lung adenocarcinoma cell line, peripheral blood	epithelial cell of lung, fibroblast, epithelial cell, monocyte
64273	ACVRL1 interacts with ENG	Homo sapiens	physical association	5	1.83338e+39	IDB-120081; DIP-11080E; IDB-120563; BIOGRID-858161; IDB-120532; BIOGRID-858160; IDB-120539	protein - protein	reviewed	2014-11-29	kidney cell line, chondrocyte, kidney, umbilical vein endothelial cell line	fibroblast, endothelial cell
252115	NOD2 physically interacts with MAP3K7	Homo sapiens	physical interaction	3	1.73489e+23	IDB-114188; IDB-114270; IDB-113435; BIOGRID-830150; IDB-116008; BIOGRID-815124; IDB-113436; IDB-113434; BIOGRID-815125; IDB-113385; IDB-114187	protein - protein	reviewed	2013-07-09	kidney cell line, colonic cell line, peripheral blood	epithelial cell, monocyte
352506	INSR physically interacts with PTPN1	Homo sapiens	physical interaction	7	1.15792e+55	IDB-117655; IDB-117658; IDB-117657; MINT-6793645; EBI-7483949; MINT-6764790; EBI-7484003; MINT-6800410; EBI-8531395; IDB-117659; DIP-67703E; EBI-8506808; MINT-6793665; MINT-6793683; EBI-7484034; IDB-117656; MINT-8292392; EBI-7870193	protein - protein	reviewed	2014-11-29	kidney cell line, embryonic fibroblast cell line	fibroblast
383939	SMAD7 physically interacts with TAB1	Homo sapiens	physical interaction	1	11737269	IDB-113726; IDB-114334	protein - protein	reviewed	2010-03-12	kidney cell line, embryonic kidney cell line	epithelial cell
358677	IRF3 interacts with TBK1	Homo sapiens	physical association	9	1.75991e+71	BIOGRID-594254; BIOGRID-594018; EBI-7476873; MINT-5208538; IDB-118977; BIOGRID-736379; BIOGRID-718967; BIOGRID-658313; BIOGRID-327777; IDB-118976; IDB-185248; BIOGRID-736378; IDB-1631882	protein - protein	reviewed	2014-11-29	kidney cell line, embryonic kidney cell line	astrocyte, epithelial cell
54849	BCR physically interacts with ERBB2IP	Homo sapiens	physical interaction	1	15123239	IDB-118036; IDB-118038; BIOGRID-857454; IDB-118037	protein - protein	reviewed	2013-07-09	kidney cell line, gastric cancer cell line	epithelial cell
470263	FADD physically interacts with CASP8	Homo sapiens	physical interaction	11	9.77434e+84	IDB-118500; IDB-117908; BIOGRID-328099; BIOGRID-893228; BIND-295130; IDB-118013; BIOGRID-1032010; IDB-118016; IDB-118068; BIOGRID-314875; BIND-182640; BIOGRID-278822; IDB-118069; BIOGRID-736594	protein - protein	reviewed	2014-11-29	kidney cell line, histiocytic lymphoma cell, peripheral blood	monocyte, mononuclear cell
133960	SMAD3 physically interacts with ERBB2IP	Homo sapiens	physical interaction	2	1759170112650940	IDB-117989; BIOGRID-734688; IDB-117991; BIOGRID-259737; IDB-117990; BIOGRID-259726	protein - protein	reviewed	2013-07-09	kidney cell line, keratinocyte cell line	keratinocyte
382679	MAP2K3 physically interacts with MAPK14	Homo sapiens	physical interaction	6	12589052,12384504 ,11279118,9162092,20213747,8622669	BIOGRID-304202; IDB-114087; IDB-114846; BIOGRID-735871; BIND-208330; BIOGRID-721570	protein - protein	reviewed	2014-11-29	kidney cell line, kidney	fibroblast
208952	MAP3K2 interacts with MAPKAP1	Homo sapiens	physical association	1	15988011	IDB-120401; IDB-120400; IDB-120402	protein - protein	reviewed	2010-03-07	kidney cell line, kidney	fibroblast
224379	Phosphorylation of 75609 by 84613	Homo sapiens	phosphorylation	4	1.55697e+29	IDB-114835; IDB-114791; IDB-114825; IDB-114776	protein - protein	reviewed	2010-03-07	kidney cell line, kidney, cervical cancer cell line, blood	fibroblast, epithelial cell, neutrophil
425548	CCL2 interacts with CCR2	Homo sapiens	physical association	13	7.75988e+95	DIP-10420E; IDB-186938; IDB-186937; DIP-10357E; IDB-186948; IDB-186935; IDB-186941; IDB-186936; IDB-186942	protein - protein	reviewed	2012-02-14	kidney cell line, lung	epithelial cell, fibroblast
390848	NEDD4 interacts with ITCH	Homo sapiens	physical association	1	15703212	IDB-119021; IDB-119016; IDB-119022; IDB-119020	protein - protein	reviewed	2010-03-07	kidney cell line, melanoma cell line
62883	Phosphorylation of 44993 by 44993	Homo sapiens	phosphorylation	2	1078389314560020	IDB-117025; IDB-118221; IDB-118220	protein - protein	reviewed	2010-03-07	kidney cell line, ovary	epithelial cell
21562	TRAF3 physically interacts with TRAF3	Homo sapiens	physical interaction	5	9.38823e+36	IDB-118837; BIOGRID-696985; IDB-118397; IDB-116052; BIOGRID-732995; BIOGRID-315688	protein - protein	reviewed	2013-07-09	kidney cell line, ovary, cervical cancer cell line	epithelial cell
290825	NFKBIA physically interacts with RELA	Homo sapiens	physical interaction	4	1.52264e+31	IDB-116867; IDB-116544; IDB-116774; IDB-117272	protein - dna	reviewed	2010-03-07	kidney cell line, peripheral blood mononuclear cell, cervical cancer cell line	epithelial cell
424024	TLR4 physically interacts with LY96	Homo sapiens	physical interaction	17	1.03596e+135	DIP-80758E; IDB-113945; BIND-196655; IDB-113944; IDB-113949; IDB-113941; IDB-113938; IDB-113649; IDB-113948; IDB-113943; IDB-113939; IDB-113240; IDB-113940; IDB-649040; IDB-113942; IDB-113946; IDB-113947	protein - protein	reviewed	2014-11-29	kidney cell line, peripheral blood, cervical cancer cell line	epithelial cell, pro-B cell
191716	MAP3K8 physically interacts with CHUK	Homo sapiens	physical interaction	1	10072079	IDB-115783; BIOGRID-276974; IDB-115784	protein - protein	reviewed	2013-07-09	kidney cell line, T-lymphocyte cell line	T cell
470305	FADD physically interacts with FADD	Homo sapiens	physical interaction	3	9.77434e+22	IDB-118067; IDB-117910; IDB-118066; IDB-118003	protein - protein	reviewed	2010-03-07	kidney cell line, T-lymphocyte cell line	T cell
135696	MAPKAP1 interacts with MTOR	Homo sapiens	physical association	12	1.69627e+95	IDB-119910; BIOGRID-575507; IDB-119912; IDB-119906; IDB-119907; BIOGRID-986773; BIOGRID-1022543; BIOGRID-282319; BIOGRID-1026676; BIOGRID-735975; BIOGRID-1026558; IDB-119909; BIOGRID-1026670; IDB-119788; IDB-119818; BIOGRID-282321; IDB-119790; IDB-119537; BIOGRID-282320; IDB-119911; IDB-119692; IDB-119913; IDB-120223; IDB-119632; BIOGRID-593129; IDB-119902; BIOGRID-852277; BIOGRID-796471; IDB-119…	protein - protein	reviewed	2014-11-29	kidney cell line, T-lymphocyte cell line, cervical cancer cell line, lung adenocarcinoma cell line, neuroblastoma cell line, prostate adenocarcinoma cell, prostate cancer cell line, breast adenocarcinoma cell line, melanoma cell line	epithelial cell of lung, epithelial cell, T cell
285135	IRF7 interacts with SMAD3	Homo sapiens	physical association	1	14729983	IDB-185591; IDB-185590; IDB-185592; IDB-185589; BIOGRID-858969	protein - protein	reviewed	2013-07-09	kidney, cervical cancer cell line	epithelial cell, fibroblast
308808	DUSP16 physically interacts with MAPK14	Homo sapiens	physical interaction	4	1.14899e+31	IDB-117516; IDB-117497; IDB-115623; BIOGRID-287028; IDB-117376; BIOGRID-464947	protein - protein	reviewed	2012-02-14	kidney, embryonic fibroblast cell line, kidney cell line	fibroblast
46444	PPM1B physically interacts with MAP3K7	Homo sapiens	physical interaction	1	11104763	IDB-113378; IDB-113379; IDB-114200; BIOGRID-287087	protein - protein	reviewed	2012-02-14	kidney, kidney cell line	fibroblast
308804	MAPK1 physically interacts with DUSP16	Homo sapiens	physical interaction	2	1148989111359770	IDB-117519; IDB-115624	protein - protein	reviewed	2010-03-07	kidney, kidney cell line	fibroblast
201991	HIF1A interacts with VEGFA	Homo sapiens	physical association	3	1.1486e+23	IDB-187322; IDB-2061276; IDB-120551; IDB-120555; IDB-187254	protein - dna	reviewed	2015-04-19	kidney, liver cancer cell, osteosarcoma cell line, cervical cancer cell line	epithelial cell, fibroblast
97882	CIITA interacts with PRDM1	Homo sapiens	transcriptional regulation	1	16982896	IDB-157549; IDB-157548	protein - dna	reviewed	2010-03-07	kidney, myeloma cell line	fibroblast, lymphocyte
384006	SMAD7 interacts with MAPK14	Homo sapiens	physical association	2	1258905217172860	IDB-114097; BIOGRID-260497; BIOGRID-726673; IDB-114098	protein - protein	reviewed	2013-07-09	kidney, prostate adenocarcinoma cell	epithelial cell, fibroblast
201987	SMAD3 interacts with VEGFA	Homo sapiens	physical association	2	1148600618952600	IDB-120552; IDB-120554; IDB-189332	protein - dna	reviewed	2010-08-15	kidney, pulmonary artery smooth muscle cell line	fibroblast
195991	PRMT5 physically interacts with TRAF4	Homo sapiens	physical interaction	1	16969126	IDB-117972	protein - protein	reviewed	2010-03-07	large cell lung cancer cell line	epithelial cell
253482	TERT interacts with CIB1	Homo sapiens	physical association	1	15190070	IDB-2062002; IDB-2061999; BIOGRID-868683; IDB-2062000; IDB-2062001	protein - protein	reviewed	2016-04-15	large cell lung cancer cell line	epithelial cell
253481	PRKDC interacts with CIB1	Homo sapiens	physical association	1	15190070	IDB-2062003; BIOGRID-868685; IDB-2062004; BIOGRID-868684	protein - protein	reviewed	2016-04-15	large cell lung cancer cell line	epithelial cell
91149	SUGT1 physically interacts with HSF1	Homo sapiens	physical interaction	1	18358234	IDB-117933	protein - dna	reviewed	2010-03-07	laryngeal cancer cell	squamous epithelial cell
91155	SUGT1 physically interacts with HSPA4	Homo sapiens	physical interaction	1	17466273	IDB-117935; IDB-117934; IDB-117936; BIOGRID-719298	protein - protein	reviewed	2013-07-09	laryngeal cancer cell	squamous epithelial cell
175029	DNAJA3 interacts with JAK2	Homo sapiens	physical association	1	11679576	IDB-187141; BIOGRID-276474; BIOGRID-276473	protein - protein	reviewed	2012-02-14	larynx	epithelial cell
442525	CBL interacts with AXL	Homo sapiens	physical association	1	15958209	BIOGRID-465817; IDB-155656	protein - protein	reviewed	2011-03-04	lens epithelium	epithelial cell
87748	CD9 interacts with IL16	Homo sapiens	physical association	1	16144798	IDB-187127; IDB-187128	protein - protein	reviewed	2010-02-28	leukemia cell line	mast cell
285772	TP53 interacts with RELA	Homo sapiens	physical association	1	15155458	IDB-968048	protein - protein	reviewed	2013-07-07	leukemia cell line	T cell
46774	SP1 interacts with IRF4	Homo sapiens	physical association	2	1526145712218120	IDB-185394	protein - dna	reviewed	2010-03-07	leukemia cell line	T cell
46772	IRF4 interacts with NFATC2	Homo sapiens	physical association	1	12218129	IDB-185386; IDB-185387	protein - dna	reviewed	2010-03-07	leukemia cell line	T cell
46762	Complex of 3 interactors	Homo sapiens	physical association	1	12218129	IDB-185388	protein - dna	reviewed	2010-03-07	leukemia cell line	T cell
157414	MAPK1 interacts with PTPN7	Homo sapiens	physical association	5	1.0207e+39	IDB-156989; IDB-156990; IDB-156967; MINT-8208655; IDB-156994; EBI-6591067; MINT-8208635; IDB-156993; EBI-7060152; EBI-7060034; MINT-8208920; IDB-156968; BIOGRID-303337; EBI-8605504; IDB-156991; IDB-156965; IDB-156988; BIOGRID-276079	protein - protein	reviewed	2014-11-29	leukemia cell line, embryonic kidney cell line, glioma cell line	lymphocyte, astrocyte
46758	FKBP4 interacts with IRF4	Homo sapiens	physical association	1	10714679	BIOGRID-277896; IDB-185396; IDB-185397; IDB-185395	protein - protein	reviewed	2013-07-09	leukemia cell line, kidney	T cell, fibroblast
156717	IRF3 interacts with ABCC2	Homo sapiens	physical association	1	15185298	IDB-185252	protein - dna	reviewed	2010-03-07	liver cancer cell
188280	HSPB1 interacts with CHUK	Homo sapiens	physical association	2	1933169716840780	IDB-186234; IDB-186229; BIOGRID-816525	protein - protein	reviewed	2013-07-09	liver cancer cell	epithelial cell
128572	LEO1 physically interacts with GAPDH	Homo sapiens	physical interaction	1	17911113	IDB-116883	protein - dna	reviewed	2010-03-07	liver cancer cell
295899	IKBKB interacts with HSPB1	Homo sapiens	physical association	2	1933169716840780	IDB-186230; BIOGRID-816526; IDB-186231	protein - protein	reviewed	2013-07-09	liver cancer cell	epithelial cell
290743	NFKBIA interacts with HSPB1	Homo sapiens	physical association	1	19331697	IDB-186233; IDB-186232	protein - protein	reviewed	2010-03-07	liver cancer cell	epithelial cell
409371	MAPK14 physically interacts with IRAK1	Homo sapiens	physical interaction	1	15388348	IDB-114727	protein - protein	reviewed	2008-03-30	liver cancer cell	epithelial cell
97098	Complex of 4 interactors	Homo sapiens	physical association	1	15044087	IDB-114017	protein - protein	reviewed	2010-03-07	liver cancer cell
201982	RB1 interacts with VEGFA	Homo sapiens	physical association	1	15674338	IDB-187255; IDB-187323	protein - dna	reviewed	2010-03-12	liver cancer cell	epithelial cell
266761	MAP2K4 physically interacts with PRKCG	Homo sapiens	physical interaction	1	11335711	IDB-114932	protein - protein	reviewed	2010-03-07	liver cancer cell	epithelial cell
155416	TRAF3 physically interacts with DIABLO	Homo sapiens	physical interaction	1	17277885	IDB-116311; IDB-116310; IDB-116312	protein - protein	reviewed	2010-03-07	liver cancer cell
356167	HSPA4 interacts with BAG3	Homo sapiens	physical association	5	1.99313e+39	BIOGRID-679433; BIOGRID-697473; BIOGRID-876076; IDB-187869; BIOGRID-679435; BIOGRID-504455; BIOGRID-876069	protein - protein	reviewed	2014-11-29	lung	fibroblast
356119	BAG3 interacts with SQSTM1	Homo sapiens	physical association	3	1.99313e+23	BIOGRID-679436; IDB-187868; MINT-7264716; BIOGRID-876220; EBI-8574819; BIOGRID-679438	protein - protein	reviewed	2014-11-29	lung	fibroblast
72744	HSPA4 interacts with BAG1	Homo sapiens	physical association	7	1.99313e+55	BIOGRID-679434; BIOGRID-696676; IDB-187870; BIOGRID-723064; BIOGRID-857748; BIOGRID-615920; BIOGRID-679437; BIOGRID-736582	protein - protein	reviewed	2013-07-09	lung	fibroblast
13225	CCR2 physically interacts with CCL2	Homo sapiens	physical interaction	1	10529171	IDB-186946	protein - protein	reviewed	2010-01-31	lung	fibroblast
347057	CSF2 interacts with RELA	Homo sapiens	physical association	1	18230685	IDB-224936	protein - dna	reviewed	2011-07-24	lung adenocarcinoma cell line	epithelial cell of lung
285143	IRF7 interacts with CXCL10	Homo sapiens	physical association	2	1625330320943650	IDB-185571; IDB-648804	protein - dna	reviewed	2012-04-08	lung adenocarcinoma cell line	epithelial cell of lung
384025	SMAD7 interacts with SMAD3	Homo sapiens	physical association	4	1.07539e+31	IDB-649408	protein - dna	reviewed	2013-01-24	lung adenocarcinoma cell line	epithelial cell of lung
229655	NDRG2 interacts with HIF1A	Homo sapiens	transcriptional regulation	1	18209490	IDB-187344; IDB-187276	protein - dna	reviewed	2010-03-12	lung adenocarcinoma cell line	epithelial cell
382007	BRD4 interacts with CDK9	Homo sapiens	physical association	9	1.80399e+71	BIOGRID-951070; BIOGRID-336458; BIOGRID-424612; BIOGRID-337934; BIOGRID-603562; BIOGRID-338537; BIOGRID-336459; BIOGRID-845404; IDB-1630332; BIOGRID-824568; BIOGRID-845104	protein - protein	reviewed	2014-11-29	lung adenocarcinoma cell line	epithelial cell of lung
179375	MX1 interacts with IRF3	Homo sapiens	physical association	1	17494065	IDB-186594	protein - dna	reviewed	2009-12-20	lung adenocarcinoma cell line	epithelial cell of lung
285184	CDK9 interacts with IRF7	Homo sapiens	physical association	1	25520509	IDB-2060878	protein - dna	reviewed	2015-02-08	lung adenocarcinoma cell line	epithelial cell
134214	CXCL10 interacts with IRF3	Homo sapiens	physical association	1	16253303	IDB-185570	protein - dna	reviewed	2009-10-28	lung adenocarcinoma cell line	epithelial cell of lung
10029	IRF2 interacts with CTSS	Homo sapiens	physical association	1	11970993	IDB-157351	protein - dna	reviewed	2009-07-12	lung adenocarcinoma cell line	epithelial cell of lung
199378	HSF1 interacts with FAS	Homo sapiens	transcriptional regulation	1	20396959	IDB-188142; IDB-188141	protein - dna	reviewed	2010-04-25	lung adenocarcinoma cell line	epithelial cell of lung
339644	EIF2AK2 interacts with IRF9	Homo sapiens	physical association	1	21178011	IDB-1630541	protein - dna	reviewed	2013-10-27	lung adenocarcinoma cell line	epithelial cell of lung
285746	CXCL10 interacts with RELA	Homo sapiens	physical association	3	1.89867e+23	IDB-648718; IDB-157294; IDB-185573	protein - dna	reviewed	2012-03-11	lung adenocarcinoma cell line, bronchial epithelial cell line, hepatoma cell line	epithelial cell of lung, epithelial cell
45715	RNF216 interacts with TRAF3	Homo sapiens	physical association	1	19893624	BIOGRID-589911; IDB-186148; IDB-186147; BIOGRID-589915	protein - protein	reviewed	2012-02-14	lung adenocarcinoma cell line, embryonic kidney cell line	epithelial cell of lung
388205	Phosphorylation of 36097 by 25745	Homo sapiens	phosphorylation	1	16581800	IDB-115720	protein - protein	reviewed	2009-04-05	lung cancer cell
388189	MAPK1 physically interacts with HSF4	Homo sapiens	physical interaction	1	16581800	IDB-115721; BIOGRID-736316	protein - protein	reviewed	2013-07-09	lung cancer cell
470300	Complex of 3 interactors	Homo sapiens	physical association	1	22421964	IDB-649061	protein - protein	reviewed	2012-07-29	lung cancer cell line	epithelial cell
388192	MAPK3 physically interacts with HSF4	Homo sapiens	physical interaction	1	16581800	IDB-115722; IDB-115727	protein - protein	reviewed	2008-03-30	lung cancer cell line
50551	LYZ interacts with MYB	Homo sapiens	transcriptional regulation	1	20524209	IDB-188813; IDB-188812	protein - dna	reviewed	2010-06-20	lung cancer cell line	epithelial cell
9825	NOS2 physically interacts with FOSL2	Homo sapiens	physical interaction	1	12788789	IDB-116538	protein - dna	reviewed	2008-03-30	lung cancer cell line	epithelial cell
192147	PHLPP1 interacts with AKT2	Homo sapiens	physical association	1	17386267	IDB-155416	protein - protein	reviewed	2009-02-08	lung cancer cell line
308419	PHLPP1 interacts with AKT3	Homo sapiens	physical association	1	17386267	IDB-155417	protein - protein	reviewed	2009-02-08	lung cancer cell line
224375	Phosphorylation of 26364 by 84613	Homo sapiens	phosphorylation	1	10581258	IDB-114806	protein - protein	reviewed	2008-09-28	lung cancer cell line	epithelial cell of lung
229446	PLCG2 physically interacts with JAK2	Homo sapiens	physical interaction	1	14978237	IDB-115986	protein - protein	reviewed	2008-03-30	lung cancer cell line	epithelial cell
444235	HMOX1 interacts with TIA1	Homo sapiens	physical association	1	19289500	IDB-187455	protein - rna	reviewed	2010-03-21	lung cell line	fibroblast
444236	HMOX1 interacts with ILF3	Homo sapiens	physical association	1	19289500	IDB-187459; IDB-187458	protein - rna	reviewed	2010-03-21	lung cell line	fibroblast
153554	RXRA interacts with RORC	Homo sapiens	physical association	1	24670648	IDB-1631709; IDB-1631710	protein - dna	reviewed	2014-05-11	lymphoid cell
86751	IRF4 interacts with STAT4	Homo sapiens	physical association	2	1627231114581000	IDB-185461; IDB-185462; IDB-157283; IDB-157268	protein - dna	reviewed	2009-10-28	lymphoma cell line	natural killer cell, dendritic cell
154337	Phosphorylation of 77404 by 86108	Homo sapiens	phosphorylation reaction	1	14699138	IDB-155345; IDB-155348	protein - protein	reviewed	2010-03-12	lymphoma cell line
271425	Phosphorylation of 77404 by 40082	Homo sapiens	phosphorylation reaction	1	14699138	IDB-155347	protein - protein	reviewed	2010-03-12	lymphoma cell line
290806	NFKBIA interacts with JUN	Homo sapiens	physical association	1	12208876	IDB-649531	protein - dna	reviewed	2013-02-17	lymphoma cell line
285188	TCF4 interacts with IRF7	Homo sapiens	physical association	1	18854153	IDB-185669	protein - dna	reviewed	2009-10-28	lymphoma cell line	plasmacytoid dendritic cell
80243	TCF4 interacts with IRF8	Homo sapiens	physical association	1	18854153	IDB-185668	protein - dna	reviewed	2009-10-28	lymphoma cell line	plasmacytoid dendritic cell
135698	TERT interacts with MTOR	Homo sapiens	physical association	1	15843522	BIOGRID-282428; IDB-2062024	protein - protein	reviewed	2016-04-15	lymphoma cell line	natural killer cell
112539	TERT interacts with RPS6KB1	Homo sapiens	physical association	1	15843522	BIOGRID-282430; IDB-2062025	protein - protein	reviewed	2016-04-15	lymphoma cell line	natural killer cell
140852	GZMA physically associates with GZMA	Homo sapiens	physical association	4	1.06662e+31	IDB-156410; IDB-156970; IDB-156341; IDB-156374	protein - protein	reviewed	2009-05-24	lymphoma cell line	natural killer cell
113269	COPB1 interacts with TAP1	Homo sapiens	physical association	1	11884415	BIOGRID-305562; IDB-967881	protein - protein	reviewed	2013-05-26	lymphoma cell line	B cell
310884	COPG interacts with TAP1	Homo sapiens	physical association	1	11884415	BIOGRID-305563; IDB-967882	protein - protein	reviewed	2013-05-26	lymphoma cell line	B cell
153567	ATG3 interacts with CFLAR	Homo sapiens	physical association	1	19838173	IDB-188027; BIOGRID-682382; IDB-188026	protein - protein	reviewed	2013-07-09	lymphoma cell line, colorectal cancer cell line	epithelial cell, lymphocyte
77503	JUN physically associates with JUN	Homo sapiens	physical association	7	1.54258e+52	IDB-649691; IDB-649530	protein - dna	reviewed	2013-04-07	lymphoma cell line, medullary breast carcinoma cell	epithelial cell
202123	EXOC2 physically interacts with RALB	Homo sapiens	physical interaction	3	1.70183e+23	IDB-118535; BIOGRID-932080; BIOGRID-253689; IDB-118542; IDB-118537; IDB-118536	protein - protein	reviewed	2014-11-29	mammary epithelium, bronchial epithelial cell, breast adenocarcinoma cell line	epithelial cell
108171	CBL physically interacts with CD40	Homo sapiens	physical interaction	1	12637493	IDB-114627	protein - protein	reviewed	2010-03-07	mammary gland	epithelial cell
347164	TAB1 interacts with TGFBR1	Homo sapiens	physical association	1	18316610	IDB-186186	protein - protein	reviewed	2010-03-07	mammary gland	epithelial cell
21530	TRAF3 physically interacts with CD40	Homo sapiens	physical interaction	11	1.26375e+80	BIOGRID-719248; BIOGRID-277214; BIOGRID-305943; BIOGRID-304276; BIND-173171; BIOGRID-732994; IDB-114630; IDB-114979; BIOGRID-696924; BIOGRID-304277; BIND-173175; BIOGRID-718116; BIOGRID-719247; BIOGRID-719249; BIOGRID-914984	protein - protein	reviewed	2014-11-29	mammary gland, kidney cell line	epithelial cell, fibroblast
57334	BIRC3 interacts with RXRA	Homo sapiens	physical association	1	20102612	IDB-649689	protein - dna	reviewed	2013-04-07	medullary breast carcinoma cell	epithelial cell
135704	Phosphorylation of 96775 by 89258	Homo sapiens	phosphorylation reaction	1	18570873	IDB-120213	protein - protein	reviewed	2008-12-21	melanoma cell line	epithelial cell
285719	NOS2 interacts with RELA	Homo sapiens	physical association	3	1.14387e+23	IDB-188093; IDB-188011; IDB-187923	protein - dna	reviewed	2010-04-25	melanoma cell line, lung adenocarcinoma cell line	epithelial cell, epithelial cell of lung
470271	FADD physically interacts with IRAK1	Homo sapiens	physical interaction	1	17785432	IDB-118074; IDB-118072; IDB-118073	protein - protein	reviewed	2010-03-07	microvascular endothelial cell, kidney cell line	endothelial cell
371552	IL27 interacts with IRF3	Homo sapiens	physical association	1	17548596	IDB-185220	protein - dna	reviewed	2009-10-28	monocyte-derived dendritic cell	dendritic cell
97901	CIITA interacts with IRF4	Homo sapiens	physical association	1	21216962	IDB-225300	protein - dna	reviewed	2011-08-07	monocyte-derived dendritic cell	dendritic cell
97907	CIITA interacts with PRDM1	Homo sapiens	physical association	4	1.21509e+31	IDB-225301	protein - dna	reviewed	2011-08-07	monocyte-derived dendritic cell	dendritic cell
97905	CIITA interacts with SP1	Homo sapiens	physical association	1	21216962	IDB-225299	protein - dna	reviewed	2011-08-07	monocyte-derived dendritic cell	dendritic cell
285763	CIITA interacts with RELA	Homo sapiens	physical association	1	21216962	IDB-225298	protein - dna	reviewed	2011-08-07	monocyte-derived dendritic cell	dendritic cell
313859	LGALS1 interacts with PTPRC	Homo sapiens	physical association	2	1963579510490970	IDB-188772; BIOGRID-317238; IDB-188786	protein - protein	reviewed	2012-02-14	monocyte-derived dendritic cell, acute lymphoblastic leukemia cell line	T cell, dendritic cell
97908	CIITA interacts with IRF8	Homo sapiens	physical association	2	1524287021216960	IDB-185380; IDB-225297	protein - dna	reviewed	2011-08-07	monocyte-derived dendritic cell, Burkitt lymphoma cell line	lymphocyte, dendritic cell
358715	IRF3 interacts with TNF	Homo sapiens	physical association	1	18713975	IDB-186294	protein - dna	reviewed	2009-11-29	monocytic leukemia cell line	monocyte
82557	TLR4 physically interacts with TREM1	Homo sapiens	physical interaction	1	17098818	IDB-116906	protein - protein	reviewed	2010-02-21	mononuclear cell	neutrophil
55785	IRF4 interacts with PRDM1	Homo sapiens	transcriptional regulation	1	18568025	IDB-185447	protein - dna	reviewed	2010-03-12	myeloma cell line	B cell
46764	IRF4 interacts with SCD	Homo sapiens	transcriptional regulation	1	18568025	IDB-185449	protein - dna	reviewed	2010-03-12	myeloma cell line	B cell
163669	IRF4 interacts with STAG2	Homo sapiens	physical association	1	18568025	IDB-185442	protein - dna	reviewed	2010-03-12	myeloma cell line	B cell
46773	IRF4 physically associates with IRF4	Homo sapiens	physical association	2	1627231118568020	IDB-157288; IDB-185445	protein - dna	reviewed	2010-03-12	myeloma cell line	B cell, dendritic cell
291836	IRF4 interacts with PIM2	Homo sapiens	physical association	1	18568025	IDB-185441	protein - dna	reviewed	2010-03-12	myeloma cell line	B cell
259343	ELL2 interacts with IRF4	Homo sapiens	physical association	1	18568025	IDB-185440	protein - dna	reviewed	2010-03-12	myeloma cell line	B cell
257826	IRF2 interacts with TAP1	Homo sapiens	physical association	7	1.57784e+52	IDB-157555; IDB-157364	protein - dna	reviewed	2010-03-07	myeloma cell line	lymphocyte
377011	CDK6 interacts with IRF4	Homo sapiens	physical association	1	18568025	IDB-185439	protein - dna	reviewed	2010-03-12	myeloma cell line	B cell
46752	IRF4 interacts with CANX	Homo sapiens	physical association	1	18568025	IDB-185437	protein - dna	reviewed	2010-03-12	myeloma cell line	B cell
5781	IRF4 interacts with CCNC	Homo sapiens	physical association	1	18568025	IDB-185438	protein - dna	reviewed	2010-03-12	myeloma cell line	B cell
28005	IRF2 interacts with CASP8	Homo sapiens	transcriptional regulation	1	17036321	IDB-115339; IDB-115341; IDB-115337; IDB-115340; IDB-115338	protein - dna	reviewed	2010-03-07	neuroblastoma cell line	neuroblast
313858	LGALS1 interacts with PTPRB	Homo sapiens	physical association	1	18838383	IDB-188774	protein - protein	reviewed	2010-06-13	neuroblastoma cell line	epithelial cell
229659	KLF4 interacts with NDRG2	Homo sapiens	physical association	1	25889839	IDB-2061349	protein - dna	reviewed	2015-04-26	neuroblastoma cell line	epithelial cell
345439	PDGFRA interacts with FOXO4	Homo sapiens	transcriptional regulation	1	22411791	IDB-1630584	protein - protein	reviewed	2013-11-03	neuroblastoma cell line	epithelial cell
215237	FOXO1 interacts with PDGFRA	Homo sapiens	transcriptional regulation	1	22411791	IDB-1630583	protein - protein	reviewed	2013-11-03	neuroblastoma cell line	epithelial cell
351245	HSF1 interacts with HSPA1A	Homo sapiens	physical association	22	1.08166e+157	IDB-1635319; IDB-1631957	protein - dna	reviewed	2014-10-05	neuroblastoma cell line, embryonic kidney cell line	epithelial cell
351235	MAPK3 interacts with HSF1	Homo sapiens	physical association	2	107479739155018	BIND-196719; IDB-115255	protein - protein	reviewed	2014-11-29	non-small cell lung cancer cell	epithelial cell of lung
139705	TP53 interacts with IRF5	Homo sapiens	transcriptional regulation	1	11973653	IDB-185501	protein - dna	reviewed	2010-03-07	non-small cell lung cancer cell	epithelial cell
249482	EEF2 interacts with EEF2K	Homo sapiens	phosphorylation reaction	1	15024086	IDB-120206	protein - protein	reviewed	2008-12-14	oral cancer cell line	epidermal cell
252172	VDR interacts with NOD2	Homo sapiens	physical association	1	19948723	IDB-186578	protein - dna	reviewed	2010-03-07	oral squamous cell carcinoma cell line	squamous epithelial cell
358682	IL8 interacts with IRF3	Homo sapiens	physical association	1	18198374	IDB-185215	protein - dna	reviewed	2010-02-21	osteosarcoma cell line
334871	IL8 interacts with EHMT1	Homo sapiens	physical association	1	21131967	IDB-223407	protein - dna	reviewed	2011-03-27	osteosarcoma cell line	epithelial cell
461113	TP53 interacts with E2F1	Homo sapiens	physical association	1	22480684	IDB-649550	protein - protein	reviewed	2013-03-03	osteosarcoma cell line	epithelial cell
402536	PTK2 interacts with ITGB1	Homo sapiens	physical association	1	19889638	IDB-188760	protein - protein	reviewed	2010-06-13	osteosarcoma cell line	fibroblast
63082	IL6 interacts with RBPJ	Homo sapiens	physical association	4	1.03736e+30	IDB-156254	protein - dna	reviewed	2009-04-05	osteosarcoma cell line	fibroblast
87751	IL16 interacts with FCGR1A	Homo sapiens	physical association	1	14607889	IDB-1634325	protein - protein	reviewed	2014-07-27	osteosarcoma cell line	fibroblast
425893	TSC2 interacts with CUL4A	Homo sapiens	physical association	1	18381890	IDB-120365	protein - protein	reviewed	2010-03-07	osteosarcoma cell line	epithelial cell
139216	TP53 physically interacts with PYCARD	Homo sapiens	physical interaction	1	14730312	IDB-118322	protein - dna	reviewed	2010-03-07	osteosarcoma cell line	epithelial cell
139371	TP53 interacts with GADD45A	Homo sapiens	physical association	8	1.69908e+61	IDB-119478	protein - dna	reviewed	2010-03-07	osteosarcoma cell line	epithelial cell
36981	TP53 interacts with CHEK1	Homo sapiens	physical association	2	1699079515016800	IDB-119479	protein - dna	reviewed	2010-03-07	osteosarcoma cell line	epithelial cell
80219	IRF8 interacts with MED14	Homo sapiens	transcriptional regulation	1	16239257	IDB-185627	protein - dna	reviewed	2010-03-07	osteosarcoma cell line	epithelial cell
285187	TP53 interacts with IRF7	Homo sapiens	physical association	1	25505178	IDB-2060871	protein - dna	reviewed	2015-02-08	osteosarcoma cell line	epithelial cell
201997	HIF1A interacts with VEGFA	Homo sapiens	physical association	1	25644713	IDB-2060895	protein - rna	reviewed	2015-02-15	osteosarcoma cell line	epithelial cell
28344	DRAM1 interacts with E2F1	Homo sapiens	physical association	1	18408756	IDB-189113	protein - dna	reviewed	2010-07-25	osteosarcoma cell line	epithelial cell
61461	Complex of 3 interactors	Homo sapiens	transcriptional regulation	1	16126907	IDB-187373; IDB-187305	protein - dna	reviewed	2010-03-12	osteosarcoma cell line	epithelial cell
334870	RELA interacts with EHMT1	Homo sapiens	physical association	1	21131967	BIOGRID-656362; IDB-223406; IDB-223404	protein - protein	reviewed	2013-07-09	osteosarcoma cell line, embryonic kidney cell line	epithelial cell
409457	IRAK1 physically interacts with IRAK1	Homo sapiens	physical interaction	7	1.56473e+55	BIOGRID-675391; IDB-113474; BIND-183247; IDB-113472; BIOGRID-675804; BIOGRID-317352; BIOGRID-696819; BIOGRID-721859; IDB-113473	protein - protein	reviewed	2014-11-29	osteosarcoma cell line, kidney cell line	fibroblast
6754	EIF3B interacts with RPS6KB1	Homo sapiens	physical association	2	1628600618423200	IDB-120195; BIOGRID-282517; IDB-120194; BIOGRID-282407; IDB-120193; BIOGRID-1023759	protein - protein	reviewed	2014-11-29	osteosarcoma cell line, kidney cell line, cervical cancer cell line	epithelial cell
285598	RELA physically interacts with TNFAIP3	Homo sapiens	physical interaction	3	1.69316e+23	IDB-118573; IDB-116504; IDB-118616	protein - dna	reviewed	2010-03-07	osteosarcoma cell line, kidney cell line, embryonic kidney cell line	epithelial cell
295850	DNAJA3 physically interacts with IKBKB	Homo sapiens	physical interaction	1	15601829	IDB-116419	protein - protein	reviewed	2008-03-30	ovary	epithelial cell
15722	Phosphorylation of 28022 by 28022	Homo sapiens	phosphorylation	1	17141195	IDB-113326	protein - protein	reviewed	2008-09-28	ovary	epithelial cell
226668	ADAR physically associates with ADAR	Homo sapiens	physical association	1	17428802	IDB-187215	protein - protein	reviewed	2010-02-21	ovary	epithelial cell
470043	ADARB1 physically associates with ADARB1	Homo sapiens	physical association	1	17428802	IDB-187214	protein - protein	reviewed	2010-02-21	ovary	epithelial cell
290850	Phosphorylation of 4758 by 44993	Homo sapiens	phosphorylation	1	10783893	IDB-117024	protein - protein	reviewed	2008-09-28	ovary	epithelial cell
285181	Phosphorylation of 17225 by 44993	Homo sapiens	phosphorylation	1	15367631	IDB-118388	protein - protein	reviewed	2008-09-28	ovary	epithelial cell
425556	CCR5 interacts with CCL2	Homo sapiens	physical association	1	10477718	IDB-1634344; DIP-10464E	protein - protein	reviewed	2014-07-27	ovary	epithelial cell
18418	Complex of 3 interactors	Homo sapiens	physical association	1	9718306	IDB-118845	protein - protein	reviewed	2010-03-07	ovary	epithelial cell
157339	MAPK1 physically interacts with IQGAP1	Homo sapiens	physical interaction	1	15655247	IDB-115550	protein - protein	reviewed	2010-03-12	ovary adenocarcinoma cell line	epithelial cell
188371	Phosphorylation of 243385 by 51270	Homo sapiens	phosphorylation	1	12048203	IDB-115774	protein - protein	reviewed	2008-09-28	ovary cancer cell line	epithelial cell
253264	GAPDH interacts with CSF1	Homo sapiens	translational regulation	1	15867372	IDB-114527	protein - rna	reviewed	2010-03-07	ovary cancer cell line	epithelial cell
186324	CA2 interacts with SLC9A1	Homo sapiens	physical association	2	1213808516475830	IDB-648916; IDB-648915; BIOGRID-279695	protein - protein	reviewed	2012-06-24	ovary cell line	epithelial cell
125105	GRB10 interacts with INSR	Homo sapiens	physical association	8	1.24937e+59	EBI-8679989; MINT-16515; BIOGRID-726895; BIOGRID-314344; IDB-155663; MINT-8027108; DIP-75996E; EBI-8679856; BIOGRID-280844; MINT-8030786; EBI-8679971; BIOGRID-279007; BIOGRID-276287	protein - protein	reviewed	2014-11-29	ovary cell line
135719	MTOR interacts with MTOR	Homo sapiens	phosphorylation reaction	2	933422219225151	IDB-120090; IDB-188448	protein - protein	reviewed	2010-05-23	ovary cell line
425546	CCR5 physically interacts with CCL2	Homo sapiens	physical interaction	1	10477718	IDB-156379	protein - protein	reviewed	2009-04-12	ovary cell line
49504	TRAF3 physically interacts with TRAF5	Homo sapiens	physical interaction	3	1.53835e+22	IDB-118844; BIOGRID-696987; IDB-118401; IDB-188629	protein - protein	reviewed	2013-07-09	ovary, cervical cancer cell line	epithelial cell
49532	TRAF5 physically interacts with TRAF5	Homo sapiens	physical interaction	3	1.53835e+22	IDB-118838; BIOGRID-883263; IDB-118398	protein - protein	reviewed	2014-11-29	ovary, cervical cancer cell line	epithelial cell
295988	Phosphorylation of 19987 by 44993	Homo sapiens	phosphorylation reaction	2	1456002221138410	IDB-189972; IDB-189974; IDB-118218; IDB-118219	protein - protein	reviewed	2010-12-19	ovary, kidney cell line	epithelial cell
358743	Phosphorylation of 44993 by 63225	Homo sapiens	phosphorylation	7	1.46793e+55	IDB-116374; IDB-185071; EBI-9821940; IDB-185079; IDB-185080; EBI-7987214; IDB-118385; IDB-114953; IDB-185081; IDB-185078	protein - protein	reviewed	2014-11-29	ovary, kidney cell line, mammary epithelium, breast adenocarcinoma cell line, pancreatic ductal carcinoma cell	epithelial cell
295880	IKBKB physically interacts with CHUK	Homo sapiens	physical interaction	10	9.89109e+74	BIOGRID-695939; IDB-117023; BIND-178828; BIND-312472; BIOGRID-316060; BIOGRID-547321; IDB-115780; BIOGRID-318341; BIOGRID-679397; BIOGRID-547322; IDB-115779	protein - protein	reviewed	2014-11-29	ovary, liver cell line, cervical cancer cell line	epithelial cell
98981	Phosphorylation of 28160 by 2147	Homo sapiens	phosphorylation	1	15300592	IDB-114809	protein - protein	reviewed	2008-03-30	pancreas	epithelial cell
461109	E2F1 interacts with CEBPA	Homo sapiens	physical association	1	19035457	IDB-186392	protein - protein	reviewed	2011-05-08	pancreatic ductal carcinoma cell	epithelial cell
277780	BTRC interacts with SMAD4	Homo sapiens	physical association	4	1.58556e+31	BIOGRID-468304; IDB-119342; IDB-119341; BIOGRID-252249; IDB-119335; IDB-119336; BIOGRID-477956; BIOGRID-436273; IDB-119338; IDB-119340; BIOGRID-436274; IDB-119339; IDB-119337	protein - protein	reviewed	2012-02-14	pancreatic ductal carcinoma cell, kidney cell line, pancreatic adenocarcinoma cell line, colorectal adenocarcinoma cell line	epithelial cell
453654	RBM4 interacts with EIF2C2	Homo sapiens	physical association	1	21562054	IDB-1631734	protein - dna	reviewed	2014-05-18	peripheral blood	monocyte
101654	RBM4 interacts with TNF	Homo sapiens	physical association	1	21562054	IDB-1631733	protein - dna	reviewed	2014-05-18	peripheral blood	monocyte
453648	EIF2C2 interacts with TNF	Homo sapiens	physical association	1	21562054	IDB-1631732	protein - dna	reviewed	2014-05-18	peripheral blood	monocyte
16363	PDCD1LG2 interacts with VDR	Homo sapiens	physical association	1	24185200	IDB-1630660	protein - dna	reviewed	2013-12-08	peripheral blood	monocyte
115668	TLR10 interacts with TP53	Homo sapiens	transcriptional regulation	1	21483755	IDB-224139	protein - dna	reviewed	2011-05-08	peripheral blood	T cell
258955	TP53 interacts with TLR5	Homo sapiens	transcriptional regulation	1	21483755	IDB-224136	protein - dna	reviewed	2011-05-08	peripheral blood	T cell
16705	TLR6 interacts with TP53	Homo sapiens	transcriptional regulation	1	21483755	IDB-224137	protein - dna	reviewed	2011-05-08	peripheral blood	T cell
375415	TP53 interacts with TLR4	Homo sapiens	transcriptional regulation	1	21483755	IDB-224135	protein - dna	reviewed	2011-05-08	peripheral blood	T cell
15072	HBEGF interacts with VDR	Homo sapiens	physical association	1	24185200	IDB-1630658	protein - dna	reviewed	2013-12-08	peripheral blood	monocyte
290798	NFKBIA interacts with VDR	Homo sapiens	physical association	1	24185200	IDB-1630659	protein - dna	reviewed	2013-12-08	peripheral blood	monocyte
290807	NFKBIA interacts with RELB	Homo sapiens	physical association	1	19020113	IDB-119678; IDB-119677	protein - dna	reviewed	2010-03-07	peripheral blood	leukocyte, monocyte
315640	ABHD2 interacts with SP1	Homo sapiens	physical association	1	19374776	IDB-225113; IDB-224095	protein - dna	reviewed	2011-07-31	peripheral blood	monocyte
436449	ARL4A interacts with SP1	Homo sapiens	physical association	1	19374776	IDB-225111; IDB-224094	protein - dna	reviewed	2011-07-31	peripheral blood	monocyte
131471	NFATC2 interacts with IL10	Homo sapiens	physical association	1	21398617	IDB-649468	protein - dna	reviewed	2013-01-24	peripheral blood	B cell
274863	NFATC1 interacts with IL10	Homo sapiens	physical association	1	21398617	IDB-649469	protein - dna	reviewed	2013-01-24	peripheral blood	B cell
50537	IL4 interacts with MYB	Homo sapiens	physical association	1	22039304	IDB-226413	protein - dna	reviewed	2012-02-12	peripheral blood	T cell
274888	NFATC1 interacts with FOXP3	Homo sapiens	physical association	1	19564342	IDB-185924	protein - dna	reviewed	2009-10-28	peripheral blood	T cell
274889	NFATC1 physically associates with NFATC1	Homo sapiens	physical association	1	19564342	IDB-185923	protein - dna	reviewed	2009-10-28	peripheral blood	T cell
274887	NFATC1 interacts with NFATC2	Homo sapiens	physical association	1	19564342	IDB-185922	protein - dna	reviewed	2009-10-28	peripheral blood	T cell
416355	NLRP12 physically interacts with HSPA8	Homo sapiens	physical interaction	1	17947705	IDB-118233	protein - protein	reviewed	2010-03-07	peripheral blood	monocyte
166654	ITGAX interacts with CEBPG	Homo sapiens	physical association	1	9360988	IDB-189908	protein - dna	reviewed	2010-12-19	peripheral blood	monocyte
9834	NCOR1 interacts with NOS2	Homo sapiens	physical association	1	19864602	IDB-186276	protein - dna	reviewed	2010-03-07	peripheral blood	monocyte
116615	ETS1 interacts with TNF	Homo sapiens	physical association	3	1.09132e+23	IDB-188807	protein - dna	reviewed	2010-10-31	peripheral blood	monocyte
101658	JUN interacts with TNF	Homo sapiens	physical association	4	1.07543e+29	IDB-188808	protein - dna	reviewed	2010-10-31	peripheral blood	monocyte
408003	CEBPE interacts with ALOX5AP	Homo sapiens	physical association	1	12571239	IDB-1634284; IDB-189841	protein - dna	reviewed	2014-07-27	peripheral blood	monocyte
408004	ALOX5AP interacts with CEBPA	Homo sapiens	physical association	1	12571239	IDB-189839; IDB-1634282	protein - dna	reviewed	2014-07-27	peripheral blood	monocyte
408005	ALOX5AP interacts with CEBPD	Homo sapiens	physical association	1	12571239	IDB-189840; IDB-1634283	protein - dna	reviewed	2014-07-27	peripheral blood	monocyte
188257	PYCARD physically interacts with CHUK	Homo sapiens	physical interaction	1	12486103	IDB-118313	protein - protein	reviewed	2010-03-07	peripheral blood	monocyte
96484	NR1H2 interacts with ACVRL1	Homo sapiens	physical association	1	12393874	BIOGRID-869103; IDB-120779	protein - protein	reviewed	2014-11-29	peripheral blood	monocyte
295867	IKBKB physically interacts with PYCARD	Homo sapiens	physical interaction	1	12486103	IDB-118314	protein - protein	reviewed	2010-03-07	peripheral blood	monocyte
375398	IRAK4 interacts with TLR4	Homo sapiens	physical association	1	21220427	IDB-190152; BIOGRID-570581	protein - protein	reviewed	2012-02-14	peripheral blood	monocyte
290085	USP2 interacts with TBK1	Homo sapiens	physical association	1	25070846	IDB-1635041	protein - protein	reviewed	2014-09-07	peripheral blood	monocyte
409373	PRKCZ physically interacts with IRAK1	Homo sapiens	physical interaction	1	11937546	IDB-114013	protein - protein	reviewed	2010-03-07	peripheral blood	monocyte
258956	IRAK1 physically interacts with TLR5	Homo sapiens	physical interaction	1	11953430	IDB-114011	protein - protein	reviewed	2010-03-07	peripheral blood	monocyte
131468	IRAK1 physically interacts with IL10	Homo sapiens	physical interaction	1	15465816	IDB-114010	protein - dna	reviewed	2010-03-07	peripheral blood	monocyte
20486	IL21R interacts with SP1	Homo sapiens	physical association	1	16260592	IDB-189135; IDB-189173; IDB-189136	protein - dna	reviewed	2010-08-01	peripheral blood	T cell
255949	GAPDH interacts with GTF2B	Homo sapiens	physical association	1	15347678	IDB-189988	protein - dna	reviewed	2011-01-09	peripheral blood	mononuclear cell
274856	NFATC1 interacts with CX3CR1	Homo sapiens	physical association	1	15347678	IDB-189987	protein - dna	reviewed	2011-01-09	peripheral blood	mononuclear cell
17395	CX3CR1 interacts with NFATC2	Homo sapiens	physical association	1	15347678	IDB-189986	protein - dna	reviewed	2011-01-09	peripheral blood	mononuclear cell
46509	Phosphorylation of 79651 by 79651	Homo sapiens	phosphorylation	1	17932028	IDB-115989	protein - protein	reviewed	2008-09-28	peripheral blood	monocyte
101676	Complex of 3 interactors	Homo sapiens	physical association	1	21245135	IDB-190164	protein - dna	reviewed	2011-01-23	peripheral blood
101675	Complex of 3 interactors	Homo sapiens	physical association	1	21245135	IDB-190163	protein - dna	reviewed	2011-01-23	peripheral blood	monocyte
73960	RELB interacts with SIRT1	Homo sapiens	transcriptional regulation	1	21245135	IDB-190162	protein - dna	reviewed	2011-01-23	peripheral blood	monocyte
371231	RELB interacts with SIRT1	Homo sapiens	physical association	1	21245135	IDB-190161	protein - protein	reviewed	2011-01-23	peripheral blood	monocyte
371239	SIRT1 interacts with TNF	Homo sapiens	transcriptional regulation	1	21245135	IDB-190159	protein - dna	reviewed	2011-01-23	peripheral blood	monocyte
409395	TNFAIP3 interacts with IRAK1	Homo sapiens	physical association	1	21220427	BIOGRID-570589; IDB-190157	protein - protein	reviewed	2012-02-14	peripheral blood	monocyte
66980	TGFB1 interacts with TIA1	Homo sapiens	physical association	1	18188456	IDB-648959	protein - rna	reviewed	2012-07-08	peripheral blood	eosinophilic myeloblast
109627	IRF5 interacts with IL23A	Homo sapiens	transcriptional regulation	1	21240265	IDB-223554	protein - protein	reviewed	2011-04-03	peripheral blood	macrophage
131470	IRF5 interacts with IL10	Homo sapiens	transcriptional regulation	1	21240265	IDB-223555	protein - protein	reviewed	2011-04-03	peripheral blood	macrophage
274858	NFATC1 interacts with IRF8	Homo sapiens	physical association	1	19718038	IDB-186459	protein - protein	reviewed	2010-03-07	peripheral blood	monocyte
252127	NOD2 interacts with ARHGEF7	Homo sapiens	physical association	1	18684957	IDB-968032	protein - protein	reviewed	2013-06-30	peripheral blood	monocyte
293203	TNIP3 interacts with RELA	Homo sapiens	transcriptional regulation	1	18081698	IDB-117212	protein - dna	reviewed	2010-02-28	peripheral blood	monocyte
422658	NCF1 interacts with NCF2	Homo sapiens	physical association	5	8.67644e+37	IDB-648901; BIOGRID-828794; EBI-7903767; MINT-7211507; EBI-8552989; MINT-7135323; DIP-472E; MINT-7232210; EBI-7903894; EBI-8553184; EBI-7903876; EBI-8538809; MINT-7211525; MINT-7135180; BIOGRID-828792; MINT-7211516	protein - protein	reviewed	2014-11-29	peripheral blood cell	mature neutrophil
97514	NCF2 interacts with NCF4	Homo sapiens	physical association	7	9.49003e+53	MINT-7211583; EBI-7912607; MINT-16119; IDB-648900; DIP-63910E; BIOGRID-274984; EBI-8553168; EBI-7903959; BIOGRID-722502; MINT-7135306; BIOGRID-828791	protein - protein	reviewed	2014-11-29	peripheral blood cell	mature neutrophil
347149	TAB1 interacts with MAP3K7	Homo sapiens	physical association	20	1.68454e+158	BIOGRID-721829; BIOGRID-593930; BIOGRID-594242; MINT-2842623; BIOGRID-822976; BIOGRID-823037; BIOGRID-725676; BIOGRID-255138; BIOGRID-915513; IDB-188341; BIOGRID-727222; BIOGRID-692086; BIOGRID-832830; EBI-8570415; BIOGRID-252721; EBI-6590699; BIOGRID-318346; BIOGRID-677541; BIOGRID-695376; BIOGRID-677003; BIOGRID-592940; BIOGRID-252726; BIOGRID-727332; IDB-188342; BIOGRID-676242	protein - protein	reviewed	2014-11-29	peripheral blood mononuclear cell	neutrophil
17927	IFNG interacts with NFKBIZ	Homo sapiens	physical association	1	21224476	IDB-649811	protein - dna	reviewed	2013-04-24	peripheral blood mononuclear cell	natural killer cell
14808	NFKBIZ interacts with RELA	Homo sapiens	physical association	1	21224476	IDB-649812	protein - protein	reviewed	2013-04-24	peripheral blood mononuclear cell	natural killer cell
57984	ATF1 interacts with IFNG	Homo sapiens	physical association	1	18641343	IDB-186858	protein - dna	reviewed	2010-01-24	peripheral blood mononuclear cell
194084	IFNG interacts with ATF2	Homo sapiens	physical association	1	18641343	IDB-186853; IDB-186852; IDB-186851	protein - dna	reviewed	2010-01-24	peripheral blood mononuclear cell
194149	ATF2 interacts with JUN	Homo sapiens	physical association	4	1.03271e+30	BIOGRID-555107; BIOGRID-245092; MINT-6628041; EBI-6993923; BIOGRID-245091; IDB-186866	protein - protein	reviewed	2014-11-29	peripheral blood mononuclear cell
77460	IFNG interacts with JUN	Homo sapiens	physical association	2	1552288018641340	IDB-186855; IDB-186854; IDB-120145	protein - dna	reviewed	2010-01-24	peripheral blood mononuclear cell	T cell
42248	NCF1 physically interacts with IRAK4	Homo sapiens	physical interaction	1	17217339	IDB-113317	protein - protein	reviewed	2010-03-07	peripheral blood mononuclear cell	neutrophil
344912	FLOT1 interacts with LCK	Homo sapiens	physical association	1	17634952	IDB-224813	protein - protein	reviewed	2011-07-17	peripheral blood mononuclear cell	T cell
344914	FLOT1 interacts with LAT	Homo sapiens	physical association	1	17634952	IDB-224814	protein - protein	reviewed	2011-07-17	peripheral blood mononuclear cell	T cell
344907	FLOT1 interacts with PTPRC	Homo sapiens	physical association	1	17634952	IDB-224818	protein - protein	reviewed	2011-07-17	peripheral blood mononuclear cell	T cell
274847	NFATC1 interacts with CTSK	Homo sapiens	physical association	1	15304486	IDB-225833	protein - dna	reviewed	2011-10-02	peripheral blood mononuclear cell	osteoclast
257831	IRF2 interacts with IL4	Homo sapiens	physical association	1	12479817	IDB-1631996; IDB-1631997; IDB-1631998; IDB-1631999	protein - dna	reviewed	2014-06-01	peripheral blood mononuclear cell	T cell
98960	ZAP70 physically interacts with CD3G	Homo sapiens	physical interaction	1	11493682	IDB-116187	protein - protein	reviewed	2008-03-30	peripheral blood mononuclear cell	natural killer cell
285531	MEFV physically interacts with RELA	Homo sapiens	physical interaction	1	18577712	IDB-118357; IDB-118358	protein - protein	reviewed	2010-03-07	peripheral blood mononuclear cell	mononuclear cell
290682	NFKBIA physically interacts with MEFV	Homo sapiens	physical interaction	1	18577712	IDB-118360; IDB-118359	protein - protein	reviewed	2010-03-07	peripheral blood mononuclear cell	mononuclear cell
2059	IFNAR2 physically interacts with IL10RA	Homo sapiens	physical interaction	1	9312047	IDB-186607	protein - protein	reviewed	2010-01-10	peripheral blood mononuclear cell	mononuclear cell
86753	IFNG interacts with STAT4	Homo sapiens	physical association	3	1.55229e+23	IDB-120143; IDB-189211	protein - dna	reviewed	2010-08-08	peripheral blood mononuclear cell	T cell
222793	CCL22 physically interacts with RELA	Homo sapiens	physical interaction	1	12820969	IDB-116780; IDB-116783	protein - dna	reviewed	2010-03-07	peripheral blood mononuclear cell
222794	CCL22 physically interacts with RELB	Homo sapiens	physical interaction	1	12820969	IDB-116787; IDB-116781	protein - dna	reviewed	2010-03-07	peripheral blood mononuclear cell
290827	NFKBIA physically interacts with RELB	Homo sapiens	physical interaction	1	12820969	IDB-116793; IDB-116796	protein - dna	reviewed	2010-03-07	peripheral blood mononuclear cell
285556	IL8 physically interacts with RELA	Homo sapiens	physical interaction	6	1.50577e+46	IDB-118432; IDB-116923; IDB-117155; BIND-182676; IDB-115822; IDB-115473; IDB-116776	protein - dna	reviewed	2014-11-29	peripheral blood mononuclear cell, cervical cancer cell line, lung adenocarcinoma cell line, gastric cancer cell line, kidney cell line, prostate cancer cell line	epithelial cell, epithelial cell of lung, fibroblast
425568	RELA interacts with CCL2	Homo sapiens	physical association	6	1.52238e+45	IDB-1632505; IDB-156347; IDB-156339; IDB-1630536	protein - dna	reviewed	2014-06-08	peripheral blood mononuclear cell, colorectal cancer cell line, cornea	epithelial cell, dendritic cell
285581	RELA physically interacts with NFKBIB	Homo sapiens	physical interaction	7	1.46852e+52	BIOGRID-296874; IDB-117076; BIOGRID-893992; IDB-117035; BIOGRID-259488; BIND-54984; IDB-117302; BIND-183787; IDB-117034; IDB-117077; IDB-114432	protein - protein	reviewed	2014-11-29	peripheral blood mononuclear cell, kidney cell line, peripheral blood, T-lymphocyte cell line, hybridoma cell line	T cell, monocyte
285826	RELA interacts with CREBBP	Homo sapiens	physical association	10	1.71388e+78	BIOGRID-251684; BIOGRID-736356; BIOGRID-261739; IDB-185576; IDB-185277; BIOGRID-721677; BIOGRID-506392; BIOGRID-263949; BIOGRID-721681; BIOGRID-533741; BIOGRID-798332; BIOGRID-853852; IDB-185234; BIOGRID-513079	protein - protein	reviewed	2013-07-09	peripheral blood mononuclear cell, monocyte-derived dendritic cell, umbilical vein endothelial cell line	dendritic cell, endothelial cell
243321	Complex of 3 interactors	Homo sapiens	physical interaction	1	17964261	IDB-118737; IDB-118736	protein - protein	reviewed	2010-03-07	peripheral blood, embryonic kidney cell line	monocyte
409353	NLRP12 physically interacts with IRAK1	Homo sapiens	physical interaction	1	16203735	IDB-113695; IDB-114001	protein - protein	reviewed	2010-03-07	peripheral blood, kidney cell line	monocyte
252164	NOD2 physically interacts with NOD2	Homo sapiens	physical interaction	1	16492792	IDB-117799; IDB-117800; IDB-117798	protein - protein	reviewed	2010-03-07	peripheral blood, kidney cell line	monocyte
5217	ITGAM physically interacts with IRAK1	Homo sapiens	physical interaction	1	11701612	IDB-113998; IDB-113999	protein - protein	reviewed	2010-03-07	peripheral blood, kidney cell line	monocyte
375366	TLR4 physically interacts with CNPY3	Homo sapiens	physical interaction	2	1684948716338220	IDB-113924; IDB-113923; IDB-113922	protein - protein	reviewed	2010-03-07	peripheral blood, kidney cell line	pro-B cell
290690	NFKBIA physically interacts with RELA	Homo sapiens	physical interaction	22	1.46852e+168	IDB-117032; BIOGRID-547324; BIOGRID-260979; BIOGRID-905734; IDB-116612; BIND-177801; BIOGRID-260814; BIOGRID-604100; IDB-116540; IDB-117307; BIOGRID-301330; IDB-117031; BIOGRID-893990; IDB-117311; IDB-116511; BIND-54981; IDB-117074; IDB-116535; IDB-116610; BIND-133987; IDB-116539; IDB-116332; BIOGRID-314669; BIOGRID-260980; IDB-117073; IDB-114431; BIND-315580	protein - protein	reviewed	2014-11-29	peripheral blood, kidney cell line, cervical cancer cell line, B-lymphoma cell line, T-lymphocyte cell line, breast adenocarcinoma cell line, peripheral blood mononuclear cell, hybridoma cell line	epithelial cell, T cell, monocyte, B cell, fibroblast
102687	CASP8 physically interacts with CFLAR	Homo sapiens	physical interaction	8	1.50241e+59	BIOGRID-278823; BIND-195915; IDB-118015; IDB-118018; BIOGRID-278834; DIP-74316E; BIND-195722; BIOGRID-276681; BIOGRID-301177; BIOGRID-301175; IDB-119049; IDB-119050; BIOGRID-591415; IDB-115498	protein - protein	reviewed	2014-11-29	peripheral blood, kidney cell line, histiocytic lymphoma cell	monocyte, mononuclear cell
167906	RELA interacts with IL1A	Homo sapiens	physical association	1	21131967	IDB-223395; IDB-223394	protein - dna	reviewed	2011-03-27	peripheral blood, osteosarcoma cell line	epithelial cell, monocyte
420377	VAV1 physically interacts with CHUK	Homo sapiens	physical interaction	1	12626540	IDB-115929; IDB-115928	protein - protein	reviewed	2010-03-07	peripheral blood, T-lymphocyte cell line	T cell, CD4-positive, alpha-beta T cell
290802	NFKBIA interacts with RELA	Homo sapiens	physical association	6	1.90201e+47	IDB-156231; IDB-119675; IDB-649532; IDB-155747; IDB-156233; IDB-1632499; IDB-223538	protein - dna	reviewed	2014-06-08	peripheral blood, T-lymphocyte cell line, breast adenocarcinoma cell line, lymphoma cell line, T-cell lymphoma cell, colorectal cancer cell line	monocyte, T cell, epithelial cell
285793	IL4 interacts with RELA	Homo sapiens	physical association	2	1991500221989410	IDB-649489; IDB-186364; IDB-186365	protein - dna	reviewed	2013-01-27	peripheral blood, T-lymphocyte cell line, umbilical cord	CD4-positive, alpha-beta T cell, T cell
420421	IL6ST interacts with VAV1	Homo sapiens	physical association	1	9013873	IDB-156849	protein - protein	reviewed	2010-02-28	plasmacytoma cell line	B cell
420425	MAPK1 interacts with VAV1	Homo sapiens	physical association	2	90138738900182	BIOGRID-281950; IDB-156848; BIOGRID-301900	protein - protein	reviewed	2012-02-14	plasmacytoma cell line	B cell
257828	CIITA interacts with IRF2	Homo sapiens	physical association	8	1.73008e+61	IDB-157565; IDB-157543	protein - dna	reviewed	2010-02-28	plasmacytoma cell line	B cell
55775	SP100 interacts with PRDM1	Homo sapiens	physical association	1	20421211	IDB-188889	protein - dna	reviewed	2010-07-04	plasmacytoma cell line	B cell
62793	SPC25 interacts with PRDM1	Homo sapiens	physical association	1	20421211	IDB-188864	protein - dna	reviewed	2010-06-20	plasmacytoma cell line	B cell
3136	RLIM interacts with PRDM1	Homo sapiens	physical association	1	20421211	IDB-188862	protein - dna	reviewed	2010-06-20	plasmacytoma cell line	B cell
173361	PSMB10 interacts with PRDM1	Homo sapiens	physical association	1	20421211	IDB-188858	protein - dna	reviewed	2010-06-20	plasmacytoma cell line	B cell
418921	RALY interacts with PRDM1	Homo sapiens	physical association	1	20421211	IDB-188857	protein - dna	reviewed	2010-06-20	plasmacytoma cell line	B cell
18854	ITGB7 interacts with PRDM1	Homo sapiens	physical association	1	20421211	IDB-188854	protein - dna	reviewed	2010-06-20	plasmacytoma cell line	B cell
66911	FCER2 interacts with IRF4	Homo sapiens	physical association	1	11342629	IDB-185401	protein - dna	reviewed	2010-02-28	plasmacytoma cell line	B cell
55771	TLN1 interacts with PRDM1	Homo sapiens	physical association	1	20421211	IDB-188847; IDB-188848	protein - dna	reviewed	2010-06-20	plasmacytoma cell line, kidney	B cell, fibroblast
164948	ILK interacts with CASP8	Homo sapiens	physical association	1	16936772	IDB-119051	protein - protein	reviewed	2010-03-07	promyelocytic leukemia cell
40192	CEBPE interacts with CSF2RB	Homo sapiens	transcriptional regulation	1	10453008	IDB-225129	protein - dna	reviewed	2011-07-31	promyelocytic leukemia cell line	myeloblast
91018	CSF2RB interacts with CEBPA	Homo sapiens	transcriptional regulation	1	10453008	IDB-225127	protein - dna	reviewed	2011-07-31	promyelocytic leukemia cell line	myeloblast
20522	ITGAM interacts with SP1	Homo sapiens	transcriptional regulation	1	9295357	IDB-189901	protein - dna	reviewed	2010-12-19	promyelocytic leukemia cell line	myeloblast
5224	VAV1 interacts with ITGAM	Homo sapiens	physical association	1	19747912	IDB-190055; IDB-190054	protein - dna	reviewed	2011-01-09	promyelocytic leukemia cell line
22820	SUZ12 interacts with CTNNA1	Homo sapiens	physical association	1	20371743	IDB-225495	protein - dna	reviewed	2011-08-14	promyelocytic leukemia cell line	myeloblast
91006	CTNNA1 interacts with CEBPA	Homo sapiens	physical association	1	20371743	IDB-225497	protein - dna	reviewed	2011-08-14	promyelocytic leukemia cell line	myeloblast
166642	ITGAX interacts with JUN	Homo sapiens	transcriptional regulation	1	8649434	IDB-189895	protein - dna	reviewed	2010-12-19	promyelocytic leukemia cell line	myeloblast
166643	ITGAX interacts with SP1	Homo sapiens	transcriptional regulation	2	86494059295357	IDB-189899; IDB-189897	protein - dna	reviewed	2010-12-19	promyelocytic leukemia cell line	myeloblast
50550	IRF2 physically interacts with MYB	Homo sapiens	physical interaction	1	10739671	IDB-115546	protein - dna	reviewed	2010-03-07	promyelocytic leukemia cell line	promyelocyte
90985	CEBPA interacts with NCOA6	Homo sapiens	physical association	1	11302752	BIOGRID-244697; IDB-225428	protein - protein	reviewed	2013-07-09	promyelocytic leukemia cell line	myeloblast
335280	ITGAX interacts with MIA3	Homo sapiens	physical association	1	17726152	IDB-189926	protein - protein	reviewed	2010-12-19	promyelocytic leukemia cell line	myeloblast
107812	ATF3 interacts with SLC11A1	Homo sapiens	transcriptional regulation	1	21300803	IDB-2062095	protein - dna	reviewed	2016-04-15	promyelocytic leukemia cell line	myeloblast
222277	ACTB interacts with SLC11A1	Homo sapiens	transcriptional regulation	1	21300803	IDB-2062098	protein - dna	reviewed	2016-04-15	promyelocytic leukemia cell line	myeloblast
100299	EVL interacts with IRF9	Homo sapiens	transcriptional regulation	1	19151778	IDB-185705	protein - dna	reviewed	2009-10-28	promyelocytic leukemia cell line
420373	VAV1 physically interacts with CBL	Homo sapiens	physical interaction	2	113312489200440	BIOGRID-297154; IDB-116191; BIOGRID-297155	protein - protein	reviewed	2012-02-14	promyelocytic leukemia cell line	myeloblast
215761	NQO2 interacts with CEBPA	Homo sapiens	physical association	1	24142791	IDB-1630988	protein - protein	reviewed	2014-02-09	promyelocytic leukemia cell line	myeloblast
46462	VAV1 physically interacts with LCP2	Homo sapiens	physical interaction	4	1.53883e+29	IDB-116190; BIND-14; BIOGRID-317045; IDB-114555	protein - protein	reviewed	2012-02-14	promyelocytic leukemia cell line	myeloblast
35258	HDAC1 interacts with GFI1	Homo sapiens	physical association	1	16287849	IDB-224481; BIOGRID-481548; BIOGRID-481549; IDB-224482	protein - protein	reviewed	2011-07-10	promyelocytic leukemia cell line, cervical cancer cell line	myeloblast, epithelial cell
336266	CDH2 physically interacts with CTNND1	Homo sapiens	physical interaction	1	8660921	IDB-115525	protein - protein	reviewed	2010-03-07	prostate adenocarcinoma cell	epithelial cell
290759	NFKBIA interacts with RELA	Homo sapiens	physical association	34	12927781,14743216,16209943,20980497,16105840,7878004,19219072,11313474,8139561,7628694,8887633,11287411,8978697,20065107,11231305,22081069,20551178,20797629,10066434,22022389,9990853,21719482,14690596,11020244,15799966,8657102,8887627,23563313,23850221,7739549,9572494,17003112,24248593,17301240	IDB-119463; BIOGRID-695414; BIOGRID-553953; BIOGRID-914462; BIOGRID-282143; BIOGRID-555706; BIOGRID-593404; BIOGRID-683585; BIOGRID-604092; IDB-155562; BIOGRID-905732; DIP-44779E; BIOGRID-617260; BIOGRID-449066; BIOGRID-683588; BIOGRID-604090; BIOGRID-503927; BIOGRID-823750; BIOGRID-297948; EBI-6930079; BIOGRID-282140; BIOGRID-505267; BIOGRID-904610; BIOGRID-483703; BIOGRID-561218; BIOGRID-553899…	protein - protein	reviewed	2014-11-29	prostate adenocarcinoma cell, bronchus, peripheral blood	epithelial cell, bronchial smooth muscle cell, lymphocyte
188324	MTOR interacts with CHUK	Homo sapiens	physical association	2	1851964118490760	IDB-155547; IDB-186159; BIOGRID-1023789; IDB-186160; BIOGRID-1023792	protein - protein	reviewed	2014-11-29	prostate adenocarcinoma cell, cervical cancer cell line, embryonic kidney cell line	epithelial cell
383911	SMAD7 physically interacts with MAP3K7	Homo sapiens	physical interaction	1	12589052	IDB-114226; IDB-114225	protein - protein	reviewed	2010-03-07	prostate adenocarcinoma cell, kidney	epithelial cell, fibroblast
296032	Phosphorylation of 4758 by 19987	Homo sapiens	phosphorylation	14	1.1528e+110	IDB-113871; IDB-113872; IDB-116355; IDB-116362; IDB-116361; IDB-116353; IDB-185085; IDB-116354; EBI-5326006; IDB-113874; IDB-116363; IDB-185033; IDB-116364; IDB-116352; IDB-113873	protein - protein	reviewed	2012-02-14	prostate adenocarcinoma cell, pancreatic cancer cell line, ovary, gastric adenocarcinoma cell line, gastric cancer cell line, cervical cancer cell line, kidney cell line	epithelial cell, squamous epithelial cell
201975	HIF1A interacts with VEGFA	Homo sapiens	transcriptional regulation	1	15735682	IDB-187277; IDB-187278; IDB-187345; IDB-187346	protein - dna	reviewed	2010-03-12	prostate adenocarcinoma cell, pancreatic ductal carcinoma cell	epithelial cell
367862	Phosphorylation of 71333 by 71333	Homo sapiens	phosphorylation	2	1590843212453870	IDB-117345; IDB-117566	protein - protein	reviewed	2010-03-07	prostate cancer cell line	platelet
226550	RAB27A interacts with SYTL1	Homo sapiens	physical association	4	1.59983e+31	IDB-156007; BIOGRID-301023; IDB-156006; BIOGRID-260480; BIOGRID-302042; BIOGRID-301020; BIOGRID-302030	protein - protein	reviewed	2013-07-09	prostate cancer cell line	epithelial cell
188242	IL8 interacts with CHUK	Homo sapiens	physical association	1	15494311	BIND-182678; IDB-115833	protein - dna	reviewed	2014-11-29	prostate cancer cell line	epithelial cell
45897	TBL1XR1 physically interacts with BIRC3	Homo sapiens	physical interaction	1	15494311	IDB-115835	protein - dna	reviewed	2010-03-07	prostate cancer cell line	epithelial cell
285612	RELA physically interacts with BIRC3	Homo sapiens	physical interaction	1	15494311	IDB-115821; BIND-182689	protein - dna	reviewed	2014-11-29	prostate cancer cell line	epithelial cell
188256	BIRC3 physically interacts with CHUK	Homo sapiens	physical interaction	1	15494311	IDB-115818; BIND-182691	protein - dna	reviewed	2014-11-29	prostate cancer cell line	epithelial cell
6	Complex of 3 interactors	Homo sapiens	physical association	1	15908432	IDB-117346	protein - protein	reviewed	2010-03-07	prostate cancer cell line
434972	GNB2L1 physically interacts with PIK3CD	Homo sapiens	physical interaction	1	11801604	IDB-114968	protein - protein	reviewed	2008-03-30	prostate cancer cell line	epithelial cell
65443	ERG interacts with PIM1	Homo sapiens	physical association	1	25906745	IDB-2061442	protein - dna	reviewed	2015-05-03	prostate cancer cell line	epithelial cell
435419	SUZ12 interacts with SLC25A11	Homo sapiens	physical association	1	24457600	IDB-1632897; BIOGRID-928539	protein - protein	reviewed	2014-11-29	prostate gland	epithelial cell
435468	SUZ12 interacts with EBNA1BP2	Homo sapiens	physical association	1	24457600	IDB-1632898; BIOGRID-928540	protein - protein	reviewed	2014-11-29	prostate gland	epithelial cell
350569	SUZ12 interacts with ERLIN1	Homo sapiens	physical association	1	24457600	IDB-1632871; BIOGRID-928506	protein - protein	reviewed	2014-11-29	prostate gland	epithelial cell
435506	SUZ12 interacts with HDAC1	Homo sapiens	physical association	1	24457600	IDB-1632874; BIOGRID-928509	protein - protein	reviewed	2014-11-29	prostate gland	epithelial cell
436129	SUZ12 interacts with KRR1	Homo sapiens	physical association	1	24457600	IDB-1632876; BIOGRID-928512	protein - protein	reviewed	2014-11-29	prostate gland	epithelial cell
435597	SUZ12 interacts with TIMM50	Homo sapiens	physical association	1	24457600	IDB-1632878; BIOGRID-928514	protein - protein	reviewed	2014-11-29	prostate gland	epithelial cell
435525	SUZ12 interacts with GTPBP4	Homo sapiens	physical association	1	24457600	IDB-1632881; IDB-1632880; BIOGRID-928517	protein - protein	reviewed	2014-11-29	prostate gland	epithelial cell
435480	SUZ12 interacts with PDCD11	Homo sapiens	physical association	1	24457600	IDB-1632884; BIOGRID-928521	protein - protein	reviewed	2014-11-29	prostate gland	epithelial cell
435391	SUZ12 interacts with GLYR1	Homo sapiens	physical association	1	24457600	IDB-1632856; BIOGRID-928488	protein - protein	reviewed	2014-11-29	prostate gland	epithelial cell
435544	SUZ12 interacts with PHB	Homo sapiens	physical association	1	24457600	IDB-1632852; BIOGRID-928484	protein - protein	reviewed	2014-11-29	prostate gland	epithelial cell
472421	SUZ12 interacts with SART1	Homo sapiens	physical association	1	24457600	IDB-1632866; BIOGRID-928498	protein - protein	reviewed	2014-11-29	prostate gland	epithelial cell
1513	SUZ12 interacts with AFG3L2	Homo sapiens	physical association	1	24457600	IDB-1632867; BIOGRID-928499	protein - protein	reviewed	2014-11-29	prostate gland	epithelial cell
435517	SUZ12 interacts with SMC3	Homo sapiens	physical association	1	24457600	IDB-1632864; BIOGRID-928496	protein - protein	reviewed	2014-11-29	prostate gland	epithelial cell
435439	SUZ12 interacts with NXF1	Homo sapiens	physical association	1	24457600	IDB-1632846; BIOGRID-928476	protein - protein	reviewed	2014-11-29	prostate gland	epithelial cell
435553	SUZ12 interacts with GATAD2B	Homo sapiens	physical association	1	24457600	BIOGRID-928456; IDB-1632827	protein - protein	reviewed	2014-11-29	prostate gland	epithelial cell
435622	SUZ12 interacts with AIFM1	Homo sapiens	physical association	1	24457600	BIOGRID-928459; IDB-1632830	protein - protein	reviewed	2014-11-29	prostate gland	epithelial cell
435577	SUZ12 interacts with COPA	Homo sapiens	physical association	1	24457600	BIOGRID-928462; IDB-1632833	protein - protein	reviewed	2014-11-29	prostate gland	epithelial cell
435445	SUZ12 interacts with NHP2	Homo sapiens	physical association	1	24457600	BIOGRID-928468; IDB-1632838	protein - protein	reviewed	2014-11-29	prostate gland	epithelial cell
435449	SUZ12 interacts with HEATR1	Homo sapiens	physical association	1	24457600	BIOGRID-928470; IDB-1632840	protein - protein	reviewed	2014-11-29	prostate gland	epithelial cell
435493	SUZ12 interacts with NOLC1	Homo sapiens	physical association	1	24457600	BIOGRID-928477; IDB-1632847	protein - protein	reviewed	2014-11-29	prostate gland	epithelial cell
201293	SUZ12 interacts with PLRG1	Homo sapiens	physical association	1	24457600	BIOGRID-928479; IDB-1632849	protein - protein	reviewed	2014-11-29	prostate gland	epithelial cell
435497	SUZ12 interacts with SF1	Homo sapiens	physical association	1	24457600	BIOGRID-928432; IDB-1632804	protein - protein	reviewed	2014-11-29	prostate gland	epithelial cell
435530	SUZ12 interacts with TPI1	Homo sapiens	physical association	1	24457600	BIOGRID-928435; IDB-1632807	protein - protein	reviewed	2014-11-29	prostate gland	epithelial cell
435558	SUZ12 interacts with SLC39A7	Homo sapiens	physical association	1	24457600	BIOGRID-928437; IDB-1632809	protein - protein	reviewed	2014-11-29	prostate gland	epithelial cell
435514	SUZ12 interacts with SNRNP40	Homo sapiens	physical association	1	24457600	BIOGRID-928529; IDB-1632891	protein - protein	reviewed	2014-11-29	prostate gland	epithelial cell
435527	SUZ12 interacts with DDX18	Homo sapiens	physical association	1	24457600	BIOGRID-928530; IDB-1632892	protein - protein	reviewed	2014-11-29	prostate gland	epithelial cell
435508	SUZ12 interacts with ALDOA	Homo sapiens	physical association	1	24457600	BIOGRID-928534; IDB-1632894	protein - protein	reviewed	2014-11-29	prostate gland	epithelial cell
249402	SUZ12 interacts with RBM15B	Homo sapiens	physical association	1	24457600	BIOGRID-928541; IDB-1632899	protein - protein	reviewed	2014-12-15	prostate gland	epithelial cell
435485	SUZ12 interacts with MTA1	Homo sapiens	physical association	1	24457600	BIOGRID-928538; IDB-1632896	protein - protein	reviewed	2014-11-29	prostate gland	epithelial cell
435486	SUZ12 interacts with RELA	Homo sapiens	physical association	2	2188498024457600	IDB-1632889; BIOGRID-928527; BIOGRID-658509	protein - protein	reviewed	2014-11-29	prostate gland	epithelial cell
181078	SUZ12 interacts with DKC1	Homo sapiens	physical association	1	24457600	IDB-1632839; BIOGRID-928469	protein - protein	reviewed	2014-11-29	prostate gland	epithelial cell
435507	SUZ12 interacts with DNAJA1	Homo sapiens	physical association	1	24457600	IDB-1632834; BIOGRID-928464	protein - protein	reviewed	2014-11-29	prostate gland	epithelial cell
435533	SUZ12 interacts with CPSF6	Homo sapiens	physical association	1	24457600	IDB-1632832; BIOGRID-928461	protein - protein	reviewed	2014-11-29	prostate gland	epithelial cell
435401	SUZ12 interacts with SF3A1	Homo sapiens	physical association	1	24457600	IDB-1632826; BIOGRID-928455	protein - protein	reviewed	2014-11-29	prostate gland	epithelial cell
419950	SUZ12 interacts with ABLIM1	Homo sapiens	physical association	1	24457600	IDB-1632829; BIOGRID-928458	protein - protein	reviewed	2014-11-29	prostate gland	epithelial cell
435605	SUZ12 interacts with DHX30	Homo sapiens	physical association	1	24457600	BIOGRID-928487; IDB-1632855	protein - protein	reviewed	2014-11-29	prostate gland	epithelial cell
435581	SUZ12 interacts with RBM4	Homo sapiens	physical association	1	24457600	BIOGRID-928490; IDB-1632858	protein - protein	reviewed	2014-11-29	prostate gland	epithelial cell
435555	SUZ12 interacts with CEP57	Homo sapiens	physical association	1	24457600	IDB-1632814; BIOGRID-928442	protein - protein	reviewed	2014-11-29	prostate gland	epithelial cell
435579	SUZ12 interacts with RANBP2	Homo sapiens	physical association	1	24457600	IDB-1632816; BIOGRID-928444	protein - protein	reviewed	2014-11-29	prostate gland	epithelial cell
435613	SUZ12 interacts with AQR	Homo sapiens	physical association	1	24457600	IDB-1632818; BIOGRID-928447	protein - protein	reviewed	2014-11-29	prostate gland	epithelial cell
106051	SUZ12 interacts with CSRP1	Homo sapiens	physical association	1	24457600	BIOGRID-928502; IDB-1632868	protein - protein	reviewed	2014-11-29	prostate gland	epithelial cell
109218	SUZ12 interacts with DAZAP1	Homo sapiens	physical association	1	24457600	BIOGRID-928503; IDB-1632869	protein - protein	reviewed	2014-11-29	prostate gland	epithelial cell
68898	SUZ12 interacts with TFAM	Homo sapiens	physical association	1	24457600	BIOGRID-928497; IDB-1632865	protein - protein	reviewed	2014-11-29	prostate gland	epithelial cell
435488	SUZ12 interacts with CSNK2B	Homo sapiens	physical association	1	24457600	IDB-1632813; BIOGRID-928441	protein - protein	reviewed	2014-11-29	prostate gland	epithelial cell
458681	ACACA interacts with SUZ12	Homo sapiens	physical association	1	24457600	IDB-1632810; BIOGRID-928438	protein - protein	reviewed	2014-12-15	prostate gland	epithelial cell
435422	SUZ12 interacts with SMARCA5	Homo sapiens	physical association	1	24457600	IDB-1632805; BIOGRID-928433	protein - protein	reviewed	2014-11-29	prostate gland	epithelial cell
435614	GTF2I interacts with SUZ12	Homo sapiens	physical association	2	1797075224457600	BIOGRID-338534; BIOGRID-928508; IDB-1632873	protein - protein	reviewed	2014-12-15	prostate gland	epithelial cell
29127	SUZ12 interacts with NGDN	Homo sapiens	physical association	1	24457600	BIOGRID-928515; IDB-1632879	protein - protein	reviewed	2014-11-29	prostate gland	epithelial cell
435601	SUZ12 interacts with NOP2	Homo sapiens	physical association	1	24457600	IDB-1632800; BIOGRID-928428	protein - protein	reviewed	2014-11-29	prostate gland	epithelial cell
435502	SUZ12 interacts with RCN1	Homo sapiens	physical association	1	24457600	IDB-1632801; BIOGRID-928429	protein - protein	reviewed	2014-11-29	prostate gland	epithelial cell
470003	SUZ12 interacts with RSL1D1	Homo sapiens	physical association	1	24457600	IDB-1632802; BIOGRID-928430	protein - protein	reviewed	2014-11-29	prostate gland	epithelial cell
348746	SUZ12 interacts with MSI2	Homo sapiens	physical association	1	24457600	BIOGRID-928524; IDB-1632887	protein - protein	reviewed	2014-11-29	prostate gland	epithelial cell
139154	SUZ12 interacts with PYCR1	Homo sapiens	physical association	1	24457600	BIOGRID-928522; IDB-1632885	protein - protein	reviewed	2014-11-29	prostate gland	epithelial cell
435492	SUZ12 interacts with CSDA	Homo sapiens	physical association	1	24457600	IDB-1632758; BIOGRID-928383	protein - protein	reviewed	2014-11-29	prostate gland	epithelial cell
435453	SUZ12 interacts with SRSF7	Homo sapiens	physical association	1	24457600	IDB-1632765; BIOGRID-928392	protein - protein	reviewed	2014-11-29	prostate gland	epithelial cell
283460	SUZ12 interacts with EIF2S2	Homo sapiens	physical association	1	24457600	IDB-1632784; BIOGRID-928411	protein - protein	reviewed	2014-11-29	prostate gland	epithelial cell
435490	SUZ12 interacts with TRIM25	Homo sapiens	physical association	1	24457600	IDB-1632794; BIOGRID-928421	protein - protein	reviewed	2014-11-29	prostate gland	epithelial cell
64153	SUZ12 interacts with PHGDH	Homo sapiens	physical association	1	24457600	IDB-1632793; BIOGRID-928420	protein - protein	reviewed	2014-11-29	prostate gland	epithelial cell
435522	SUZ12 interacts with LMNB2	Homo sapiens	physical association	1	24457600	IDB-1632787; BIOGRID-928414	protein - protein	reviewed	2014-11-29	prostate gland	epithelial cell
435431	SUZ12 interacts with SLTM	Homo sapiens	physical association	1	24457600	IDB-1632752; BIOGRID-928377	protein - protein	reviewed	2014-11-29	prostate gland	epithelial cell
435606	SUZ12 interacts with SNRPD3	Homo sapiens	physical association	1	24457600	IDB-1632754; BIOGRID-928379	protein - protein	reviewed	2014-11-29	prostate gland	epithelial cell
226651	SUZ12 interacts with ADAR	Homo sapiens	physical association	1	24457600	IDB-1632748; BIOGRID-928373	protein - protein	reviewed	2014-11-29	prostate gland	epithelial cell
435562	SUZ12 interacts with NUP107	Homo sapiens	physical association	1	24457600	BIOGRID-928558; IDB-1632912	protein - protein	reviewed	2014-11-29	prostate gland	epithelial cell
376868	SUZ12 interacts with TBL2	Homo sapiens	physical association	1	24457600	BIOGRID-928564; IDB-1632916	protein - protein	reviewed	2014-11-29	prostate gland	epithelial cell
435477	SUZ12 interacts with UTP15	Homo sapiens	physical association	1	24457600	BIOGRID-928565; IDB-1632917	protein - protein	reviewed	2014-11-29	prostate gland	epithelial cell
90884	SUZ12 interacts with FAM208A	Homo sapiens	physical association	1	24457600	BIOGRID-928544; IDB-1632901	protein - protein	reviewed	2014-11-29	prostate gland	epithelial cell
435567	SUZ12 interacts with UFD1L	Homo sapiens	physical association	1	24457600	BIOGRID-928551; IDB-1632908	protein - protein	reviewed	2014-11-29	prostate gland	epithelial cell
435475	SUZ12 interacts with RALY	Homo sapiens	physical association	1	24457600	IDB-1632735; BIOGRID-928358	protein - protein	reviewed	2014-11-29	prostate gland	epithelial cell
435411	SUZ12 interacts with SF3B3	Homo sapiens	physical association	1	24457600	IDB-1632733; BIOGRID-928356	protein - protein	reviewed	2014-11-29	prostate gland	epithelial cell
435428	SUZ12 interacts with ATP2A2	Homo sapiens	physical association	1	24457600	IDB-1632725; BIOGRID-928348	protein - protein	reviewed	2014-11-29	prostate gland	epithelial cell
435542	SUZ12 interacts with PHF19	Homo sapiens	physical association	1	24457600	IDB-1632721; BIOGRID-928344	protein - protein	reviewed	2014-11-29	prostate gland	epithelial cell
435541	SUZ12 interacts with PPP1R9B	Homo sapiens	physical association	1	24457600	IDB-1632743; BIOGRID-928367	protein - protein	reviewed	2014-11-29	prostate gland	epithelial cell
435469	SUZ12 interacts with NUMA1	Homo sapiens	physical association	1	24457600	IDB-1632679; BIOGRID-928315	protein - protein	reviewed	2014-11-29	prostate gland	epithelial cell
435499	SUZ12 interacts with SON	Homo sapiens	physical association	1	24457600	IDB-1632668; BIOGRID-928303	protein - protein	reviewed	2014-11-29	prostate gland	epithelial cell
435547	SUZ12 interacts with RNPS1	Homo sapiens	physical association	1	24457600	IDB-1632672; BIOGRID-928307	protein - protein	reviewed	2014-11-29	prostate gland	epithelial cell
70741	SUZ12 interacts with TRA2A	Homo sapiens	physical association	1	24457600	IDB-1632673; BIOGRID-928308	protein - protein	reviewed	2014-11-29	prostate gland	epithelial cell
435405	SUZ12 interacts with SNRPN	Homo sapiens	physical association	1	24457600	IDB-1632715; BIOGRID-928338	protein - protein	reviewed	2014-11-29	prostate gland	epithelial cell
435594	SUZ12 interacts with SNRNP70	Homo sapiens	physical association	1	24457600	IDB-1632716; BIOGRID-928339	protein - protein	reviewed	2014-11-29	prostate gland	epithelial cell
435583	SUZ12 interacts with MLST8	Homo sapiens	physical association	1	24457600	IDB-1632688; BIOGRID-928324	protein - protein	reviewed	2014-11-29	prostate gland	epithelial cell
435408	SUZ12 interacts with H1F0	Homo sapiens	physical association	1	24457600	IDB-1632689; BIOGRID-928325	protein - protein	reviewed	2014-11-29	prostate gland	epithelial cell
435450	SUZ12 interacts with EFTUD2	Homo sapiens	physical association	1	24457600	IDB-1632691; BIOGRID-928327	protein - protein	reviewed	2014-11-29	prostate gland	epithelial cell
435593	SUZ12 interacts with BCLAF1	Homo sapiens	physical association	1	24457600	IDB-1632694; IDB-1632660; BIOGRID-928293	protein - protein	reviewed	2014-11-29	prostate gland	epithelial cell
435451	SUZ12 interacts with LIMA1	Homo sapiens	physical association	1	24457600	IDB-1632665; BIOGRID-928300	protein - protein	reviewed	2014-11-29	prostate gland	epithelial cell
435602	SUZ12 interacts with DDX5	Homo sapiens	physical association	1	24457600	IDB-1632657; BIOGRID-928290	protein - protein	reviewed	2014-11-29	prostate gland	epithelial cell
435472	SUZ12 interacts with EIF4A3	Homo sapiens	physical association	1	24457600	IDB-1632652; BIOGRID-928285	protein - protein	reviewed	2014-11-29	prostate gland	epithelial cell
435570	SUZ12 interacts with MTOR	Homo sapiens	physical association	1	24457600	IDB-1632649; BIOGRID-928281	protein - protein	reviewed	2014-11-29	prostate gland	epithelial cell
435565	SUZ12 interacts with ACTG1	Homo sapiens	physical association	1	24457600	BIOGRID-928280; IDB-1632648	protein - protein	reviewed	2014-11-29	prostate gland	epithelial cell
435489	SUZ12 interacts with THRAP3	Homo sapiens	physical association	1	24457600	BIOGRID-928276; IDB-1632647	protein - protein	reviewed	2014-11-29	prostate gland	epithelial cell
399057	SUZ12 interacts with JARID2	Homo sapiens	physical association	3	2.01239e+23	IDB-1632854; BIOGRID-430663; BIOGRID-928486; DIP-185652E	protein - protein	reviewed	2014-11-29	prostate gland	epithelial cell
435600	SUZ12 interacts with ERH	Homo sapiens	physical association	1	24457600	BIOGRID-928283; IDB-1632650	protein - protein	reviewed	2014-11-29	prostate gland	epithelial cell
435598	SUZ12 interacts with ILF3	Homo sapiens	physical association	1	24457600	BIOGRID-928284; IDB-1632651	protein - protein	reviewed	2014-11-29	prostate gland	epithelial cell
435456	SUZ12 interacts with HIST1H1C	Homo sapiens	physical association	1	24457600	BIOGRID-928294; IDB-1632661	protein - protein	reviewed	2014-11-29	prostate gland	epithelial cell
435481	SUZ12 interacts with PABPC4	Homo sapiens	physical association	1	24457600	BIOGRID-928306; IDB-1632671	protein - protein	reviewed	2014-11-29	prostate gland	epithelial cell
435415	SUZ12 interacts with RBM14	Homo sapiens	physical association	1	24457600	BIOGRID-928323; IDB-1632687	protein - protein	reviewed	2014-11-29	prostate gland	epithelial cell
435412	SUZ12 interacts with SF3B1	Homo sapiens	physical association	1	24457600	BIOGRID-928316; IDB-1632680	protein - protein	reviewed	2014-11-29	prostate gland	epithelial cell
432865	SUZ12 interacts with PHF1	Homo sapiens	physical association	3	1.83852e+23	BIOGRID-505180; BIOGRID-928317; IDB-1632681; BIOGRID-506201	protein - protein	reviewed	2014-11-29	prostate gland	epithelial cell
459005	SUZ12 interacts with DYNC1H1	Homo sapiens	physical association	1	24457600	BIOGRID-928328; IDB-1632692	protein - protein	reviewed	2014-11-29	prostate gland	epithelial cell
435608	SUZ12 interacts with ILF2	Homo sapiens	physical association	1	24457600	BIOGRID-928340; IDB-1632717	protein - protein	reviewed	2014-11-29	prostate gland	epithelial cell
435393	SUZ12 interacts with NCBP1	Homo sapiens	physical association	1	24457600	BIOGRID-928337; IDB-1632714	protein - protein	reviewed	2014-11-29	prostate gland	epithelial cell
435586	SUZ12 interacts with LARP1	Homo sapiens	physical association	1	24457600	BIOGRID-928335; IDB-1632712	protein - protein	reviewed	2014-11-29	prostate gland	epithelial cell
435571	SUZ12 interacts with GNB2L1	Homo sapiens	physical association	1	24457600	BIOGRID-928343; IDB-1632720	protein - protein	reviewed	2014-11-29	prostate gland	epithelial cell
470694	SUZ12 interacts with DDX3X	Homo sapiens	physical association	1	24457600	BIOGRID-928332; IDB-1632709	protein - protein	reviewed	2014-11-29	prostate gland	epithelial cell
475936	SUZ12 interacts with H1FX	Homo sapiens	physical association	1	24457600	IDB-1632910; BIOGRID-928557	protein - protein	reviewed	2014-11-29	prostate gland	epithelial cell
14980	SUZ12 interacts with ERGIC1	Homo sapiens	physical association	1	24457600	IDB-1632911; BIOGRID-928555	protein - protein	reviewed	2014-11-29	prostate gland	epithelial cell
435434	SUZ12 interacts with XAB2	Homo sapiens	physical association	1	24457600	BIOGRID-928376; IDB-1632751	protein - protein	reviewed	2014-11-29	prostate gland	epithelial cell
435511	SUZ12 interacts with SFXN1	Homo sapiens	physical association	1	24457600	BIOGRID-928393; IDB-1632766	protein - protein	reviewed	2014-11-29	prostate gland	epithelial cell
110066	SUZ12 interacts with RBM4B	Homo sapiens	physical association	1	24457600	IDB-1632902; BIOGRID-928545	protein - protein	reviewed	2014-11-29	prostate gland	epithelial cell
435441	SUZ12 interacts with THOC6	Homo sapiens	physical association	1	24457600	IDB-1632906; BIOGRID-928549	protein - protein	reviewed	2014-11-29	prostate gland	epithelial cell
435409	SUZ12 interacts with TRAF4	Homo sapiens	physical association	1	24457600	IDB-1632907; BIOGRID-928550	protein - protein	reviewed	2014-11-29	prostate gland	epithelial cell
435505	SUZ12 interacts with SRSF3	Homo sapiens	physical association	1	24457600	BIOGRID-928360; IDB-1632737	protein - protein	reviewed	2014-11-29	prostate gland	epithelial cell
435620	SUZ12 interacts with NOP58	Homo sapiens	physical association	1	24457600	BIOGRID-928353; IDB-1632730	protein - protein	reviewed	2014-11-29	prostate gland	epithelial cell
435607	SUZ12 interacts with ALYREF	Homo sapiens	physical association	1	24457600	BIOGRID-928363; IDB-1632739	protein - protein	reviewed	2014-11-29	prostate gland	epithelial cell
33391	SUZ12 interacts with CHCHD3	Homo sapiens	physical association	1	24457600	BIOGRID-928372; IDB-1632747	protein - protein	reviewed	2014-11-29	prostate gland	epithelial cell
435397	SUZ12 interacts with MYO1C	Homo sapiens	physical association	1	24457600	BIOGRID-928366; IDB-1632742	protein - protein	reviewed	2014-11-29	prostate gland	epithelial cell
452054	SUZ12 interacts with NDRG1	Homo sapiens	physical association	1	24457600	BIOGRID-928427; IDB-1632799	protein - protein	reviewed	2014-11-29	prostate gland	epithelial cell
435421	SUZ12 interacts with PDLIM5	Homo sapiens	physical association	1	24457600	BIOGRID-928426; IDB-1632798	protein - protein	reviewed	2014-11-29	prostate gland	epithelial cell
331290	SUZ12 interacts with SNRPA1	Homo sapiens	physical association	1	24457600	BIOGRID-928418; IDB-1632791	protein - protein	reviewed	2014-11-29	prostate gland	epithelial cell
435435	SUZ12 interacts with EIF2AK3	Homo sapiens	physical association	1	24457600	BIOGRID-928422; IDB-1632795	protein - protein	reviewed	2014-11-29	prostate gland	epithelial cell
19430	SUZ12 interacts with PHF5A	Homo sapiens	physical association	1	24457600	BIOGRID-928402; IDB-1632775	protein - protein	reviewed	2014-11-29	prostate gland	epithelial cell
435389	SUZ12 interacts with PTBP1	Homo sapiens	physical association	1	24457600	BIOGRID-928403; IDB-1632776	protein - protein	reviewed	2014-11-29	prostate gland	epithelial cell
435521	SUZ12 interacts with RAN	Homo sapiens	physical association	1	24457600	BIOGRID-928399; IDB-1632772	protein - protein	reviewed	2014-11-29	prostate gland	epithelial cell
435416	SUZ12 interacts with SAP18	Homo sapiens	physical association	1	24457600	BIOGRID-928413; IDB-1632786	protein - protein	reviewed	2014-11-29	prostate gland	epithelial cell
154324	PIK3CG interacts with PRKCZ	Homo sapiens	physical association	1	16527821	IDB-155864	protein - protein	reviewed	2009-03-15	pulmonary artery endothelial cell
277839	SMAD4 interacts with VEGFA	Homo sapiens	physical association	2	1148600618952600	IDB-189333; IDB-120553	protein - dna	reviewed	2010-08-15	pulmonary artery smooth muscle cell line
15354	GSK3B interacts with VEGFA	Homo sapiens	transcriptional regulation	1	18952601	IDB-189330	protein - dna	reviewed	2010-08-15	pulmonary artery smooth muscle cell line
2014	TCF4 interacts with VEGFA	Homo sapiens	transcriptional regulation	1	18952601	IDB-189327	protein - dna	reviewed	2010-08-15	pulmonary artery smooth muscle cell line
291209	NOS2 interacts with SLC9A3R1	Homo sapiens	physical association	2	1750765212080080	IDB-188041; IDB-188040; IDB-188008	protein - protein	reviewed	2010-04-18	renal proximal tubule, bronchial epithelial cell line	epithelial cell
218151	TNFRSF13C interacts with TRAF3IP2	Homo sapiens	physical association	1	15485634	BIOGRID-798007; IDB-188529	protein - protein	reviewed	2013-07-09	splenocyte
266772	MAP3K1 interacts with MAP2K4	Homo sapiens	physical association	5	1.81823e+38	BIOGRID-717824; BIOGRID-316722; BIOGRID-714956; BIOGRID-717224; IDB-186184	protein - protein	reviewed	2013-07-09	synovial tissue	synovial cell
266787	Complex of 3 interactors	Homo sapiens	physical association	1	18182252	IDB-186185	protein - protein	reviewed	2010-03-07	synovial tissue	synovial cell
285825	RELA interacts with TNF	Homo sapiens	physical association	5	1.61999e+39	IDB-190160; IDB-188809; IDB-2061408; IDB-1630654; IDB-224541	protein - dna	reviewed	2015-04-26	synovial tissue, spleen, peripheral blood	macrophage, monocyte, synovial cell
315970	RPS3 interacts with RELA	Homo sapiens	physical association	2	1804553523188820	BIOGRID-948287; BIOGRID-513579; IDB-156229; BIOGRID-513576; EBI-1566423	protein - protein	reviewed	2014-11-29	T-cell lymphoma cell	T cell
285696	CD69 interacts with RELA	Homo sapiens	physical association	1	18045535	IDB-156237	protein - dna	reviewed	2010-03-07	T-cell lymphoma cell	T cell
290797	NFKBIA interacts with RPS3	Homo sapiens	physical association	2	1804553521399630	IDB-185784; IDB-223537	protein - dna	reviewed	2011-04-03	T-cell lymphoma cell, T-lymphocyte cell line	T cell
347038	CSF2 interacts with CREM	Homo sapiens	transcriptional regulation	1	9545284	IDB-224841	protein - dna	reviewed	2011-07-17	thymus
101643	CREM interacts with TNF	Homo sapiens	transcriptional regulation	1	9545284	IDB-224840	protein - dna	reviewed	2011-07-17	thymus
32167	IL4 interacts with CREM	Homo sapiens	physical association	1	9545284	IDB-224842	protein - dna	reviewed	2011-07-17	thymus
335586	SH3KBP1 interacts with SRC	Homo sapiens	physical association	2	1570759022833560	IDB-118803; IDB-118804; BIOGRID-670626; BIOGRID-682055	protein - protein	reviewed	2013-07-09	T-lymphoblastic leukemia cell line	T cell
363246	TNFRSF1A physically interacts with SH3KBP1	Homo sapiens	physical interaction	1	15707590	IDB-118753	protein - protein	reviewed	2010-03-07	T-lymphoblastic leukemia cell line	T cell
356318	TRADD physically interacts with SH3KBP1	Homo sapiens	physical interaction	1	15707590	IDB-118743	protein - protein	reviewed	2010-03-07	T-lymphoblastic leukemia cell line	T cell
335706	SH3KBP1 interacts with FGR	Homo sapiens	physical association	1	15707590	IDB-118810; BIOGRID-670629	protein - protein	reviewed	2013-07-09	T-lymphoblastic leukemia cell line	T cell
335687	SH3KBP1 interacts with LCK	Homo sapiens	physical association	1	15707590	IDB-118805; BIOGRID-670627	protein - protein	reviewed	2013-07-09	T-lymphoblastic leukemia cell line	T cell
46765	IL4 interacts with IRF4	Homo sapiens	transcriptional regulation	1	12374808	IDB-185377	protein - dna	reviewed	2010-03-07	T-lymphoblastic leukemia cell line	lymphocyte
175342	Complex of 3 interactors	Homo sapiens	physical association	1	15707590	IDB-118756	protein - protein	reviewed	2010-03-07	T-lymphoblastic leukemia cell line	T cell
295326	IGBP1 interacts with PPP6C	Homo sapiens	physical association	3	9.64778e+22	BIOGRID-315996; IDB-120175; BIOGRID-315994; IDB-120176; BIOGRID-913711; BIOGRID-288845; IDB-120174	protein - protein	reviewed	2014-11-29	T-lymphocyte cell line	T cell
347056	CSF2 interacts with NFATC1	Homo sapiens	physical association	1	16498406	IDB-1629919	protein - dna	reviewed	2013-07-28	T-lymphocyte cell line	T cell
313847	LGALS1 interacts with FAS	Homo sapiens	physical association	1	18288482	IDB-189752	protein - protein	reviewed	2010-10-03	T-lymphocyte cell line	T cell
344781	MALT1 physically interacts with TNFAIP3	Homo sapiens	physical interaction	1	18223652	IDB-118613	protein - protein	reviewed	2010-03-07	T-lymphocyte cell line	T cell
347042	CSF2 physically interacts with RELA	Homo sapiens	physical interaction	1	8934574	IDB-117145	protein - dna	reviewed	2010-03-07	T-lymphocyte cell line	T cell
359791	BCL2L11 interacts with MCL1	Homo sapiens	physical association	10	1.75257e+79	BIOGRID-729970; BIOGRID-240099; BIOGRID-545392; BIOGRID-816462; MINT-4980348; BIOGRID-692375; MINT-68751; BIOGRID-592746; EBI-7424817; IDB-156922; BIOGRID-717765; IDB-156923; EBI-7836036	protein - protein	reviewed	2014-11-29	T-lymphocyte cell line	T cell
344796	MALT1 interacts with SQSTM1	Homo sapiens	physical association	1	16874300	EBI-8585193; MINT-2844278; MINT-2844299; BIOGRID-825307; IDB-185953; BIOGRID-825308; EBI-8585097	protein - protein	reviewed	2014-11-29	T-lymphocyte cell line	T cell
282672	YWHAQ interacts with MTOR	Homo sapiens	physical association	1	10664457	IDB-120093	protein - protein	reviewed	2008-12-14	T-lymphocyte cell line	T cell
27998	CARD11 interacts with CASP8	Homo sapiens	physical association	1	18625728	IDB-156040; BIOGRID-730058	protein - protein	reviewed	2013-07-09	T-lymphocyte cell line	T cell
440797	BCL2A1 interacts with TBP	Homo sapiens	physical association	1	12665576	IDB-187228	protein - dna	reviewed	2010-03-07	T-lymphocyte cell line	T cell
324773	BCL2A1 interacts with GTF2B	Homo sapiens	physical association	1	12665576	IDB-187229	protein - dna	reviewed	2010-03-07	T-lymphocyte cell line	T cell
113823	BCL2A1 interacts with JUN	Homo sapiens	physical association	1	12665576	IDB-187221	protein - dna	reviewed	2010-03-07	T-lymphocyte cell line	T cell
100112	ZAP70 physically interacts with LCK	Homo sapiens	physical interaction	1	17998387	IDB-115862	protein - protein	reviewed	2010-03-07	T-lymphocyte cell line	T cell
97086	PIK3CG physically interacts with LCK	Homo sapiens	physical interaction	1	17998387	IDB-115859	protein - protein	reviewed	2010-03-07	T-lymphocyte cell line	T cell
100113	PIK3CG physically interacts with ZAP70	Homo sapiens	physical interaction	1	17998387	IDB-115860; IDB-115864	protein - protein	reviewed	2010-03-07	T-lymphocyte cell line	T cell
352562	Cleavage reaction involving PTPN1 and CAPN2	Homo sapiens	cleavage	1	9470132	IDB-117612	protein - protein	reviewed	2010-03-07	T-lymphocyte cell line	T cell
30435	Cleavage reaction involving CAPN1 and PTPN1	Homo sapiens	cleavage	1	12857726	IDB-117611	protein - protein	reviewed	2010-03-07	T-lymphocyte cell line	T cell
140597	ITGB2 interacts with CYTH1	Homo sapiens	physical association	1	8706128	IDB-190022; IDB-190023	protein - protein	reviewed	2011-01-09	T-lymphocyte cell line	T cell
105468	CD200 interacts with RELA	Homo sapiens	physical association	1	19386363	IDB-184967	protein - dna	reviewed	2010-03-07	T-lymphocyte cell line	T cell
347040	CSF2 interacts with JUN	Homo sapiens	transcriptional regulation	1	9190901	IDB-185478	protein - dna	reviewed	2010-03-07	T-lymphocyte cell line	T cell
347039	CSF2 interacts with RELA	Homo sapiens	transcriptional regulation	1	9190901	IDB-185477	protein - dna	reviewed	2010-03-07	T-lymphocyte cell line	T cell
17926	IFNG interacts with PROX1	Homo sapiens	physical association	1	19160541	IDB-184970	protein - dna	reviewed	2010-03-07	T-lymphocyte cell line	T cell
110820	LCP2 interacts with APBB1IP	Homo sapiens	physical association	1	19812192	IDB-224709	protein - protein	reviewed	2011-07-17	T-lymphocyte cell line	T cell
299535	SKAP1 interacts with LCP2	Homo sapiens	physical association	1	19812192	IDB-224708	protein - protein	reviewed	2011-07-17	T-lymphocyte cell line	T cell
392079	KLF4 interacts with NOTCH1	Homo sapiens	physical association	1	25644173	IDB-2060912	protein - dna	reviewed	2015-02-15	T-lymphocyte cell line	T cell
353835	KLF4 interacts with BCL2	Homo sapiens	physical association	1	25644173	IDB-2060914	protein - dna	reviewed	2015-02-15	T-lymphocyte cell line	T cell
327577	LCP2 interacts with RAP1A	Homo sapiens	physical association	1	19812192	IDB-224710	protein - protein	reviewed	2011-07-17	T-lymphocyte cell line	T cell
17724	IL4 interacts with NFATC2	Homo sapiens	physical association	3	1.07729e+22	IDB-649233	protein - dna	reviewed	2012-09-23	T-lymphocyte cell line	lymphocyte
285785	RELA interacts with PIAS3	Homo sapiens	physical association	2	2054775215140880	BIOGRID-251683; BIOGRID-251682; IDB-188885	protein - protein	reviewed	2012-02-14	T-lymphocyte cell line	T cell
35213	HDAC1 interacts with RB1	Homo sapiens	physical association	24	1.02282e+187	BIOGRID-512992; DIP-40054E; BIOGRID-244764; BIOGRID-506584; IDB-649428; BIOGRID-510920; BIOGRID-657416; BIOGRID-464150; MINT-73395; EBI-7269850; BIOGRID-261826; BIOGRID-665989; BIOGRID-519092; EBI-7303616; EBI-6983185; MINT-6628404; BIOGRID-261828; BIOGRID-511643; BIOGRID-514197; BIOGRID-472187; BIOGRID-519089; BIOGRID-505095; BIOGRID-519093; BIOGRID-871907; BIOGRID-486248; BIOGRID-521734; BIOGRI…	protein - protein	reviewed	2014-11-29	T-lymphocyte cell line	T cell
99794	FYB interacts with LCP2	Homo sapiens	physical association	3	1.98122e+22	BIOGRID-727073; DIP-76376E; IDB-224707; BIOGRID-727072; MINT-15245; EBI-8607090	protein - protein	reviewed	2014-11-29	T-lymphocyte cell line	T cell
9835	NOS2 interacts with KLF6	Homo sapiens	physical association	2	1805316112590140	IDB-188042	protein - dna	reviewed	2010-04-18	T-lymphocyte cell line	T cell
238222	CARD11 interacts with COPS5	Homo sapiens	physical association	1	19444310	IDB-186781; BIOGRID-589913; BIOGRID-589924	protein - protein	reviewed	2012-02-14	T-lymphocyte cell line	T cell
50530	BCL2 interacts with MYB	Homo sapiens	physical association	1	21795403	IDB-649666	protein - dna	reviewed	2013-03-24	T-lymphocyte cell line	T cell
313855	LGALS1 interacts with CD2	Homo sapiens	physical association	1	10642604	IDB-188781; BIOGRID-286371	protein - protein	reviewed	2012-02-14	T-lymphocyte cell line	T cell
46471	LCP2 interacts with NCK1	Homo sapiens	physical association	5	9.84648e+38	MINT-7306527; EBI-8035448; BIOGRID-243316; BIOGRID-675767; MINT-7995504; IDB-189818; EBI-7643647	protein - protein	reviewed	2014-11-29	T-lymphocyte cell line	T cell
100114	ZAP70 interacts with CD247	Homo sapiens	physical association	2	752223015696170	BIND-216515; IDB-116217	protein - protein	reviewed	2014-11-29	T-lymphocyte cell line	T cell
46490	PRKCB physically interacts with BTK	Homo sapiens	physical interaction	1	12679936	IDB-114995; BIOGRID-259363	protein - protein	reviewed	2012-02-14	T-lymphocyte cell line	T cell
230091	ILF3 interacts with ILF2	Homo sapiens	physical association	3	1.73897e+23	BIOGRID-644561; BIOGRID-276361; IDB-156167; BIOGRID-521335	protein - protein	reviewed	2013-07-09	T-lymphocyte cell line	T cell
285630	RELB physically interacts with RELA	Homo sapiens	physical interaction	2	1695137212657630	IDB-116741; IDB-116644; IDB-116743; IDB-116742	protein - protein	reviewed	2010-03-07	T-lymphocyte cell line, Burkitt lymphoma cell line, peripheral blood	T cell, B cell, monocyte
363267	CHUK physically interacts with TNFRSF1A	Homo sapiens	physical interaction	3	1.07556e+23	BIOGRID-716926; IDB-115848; IDB-118599	protein - protein	reviewed	2013-07-09	T-lymphocyte cell line, cervical cancer cell line	epithelial cell, T cell
363252	TNFRSF1A interacts with TRADD	Homo sapiens	physical association	13	8.62167e+99	BIND-209328; BIND-12825; IDB-185099; IDB-185070; IDB-185069; BIOGRID-315083; MINT-14991; IDB-118784; BIND-177904; IDB-185019; IDB-118729; BIND-196724; EBI-8676286; BIOGRID-718005	protein - protein	reviewed	2014-11-29	T-lymphocyte cell line, cervical cancer cell line, EAhy 926 cell, blood	endothelial cell, T cell, neutrophil, epithelial cell
356316	TRADD physically interacts with CASP8	Homo sapiens	physical interaction	2	1704715515173120	IDB-185104; IDB-185046	protein - protein	reviewed	2010-03-07	T-lymphocyte cell line, histiocytic lymphoma cell	monocyte, T cell
188239	MAP3K11 physically interacts with CHUK	Homo sapiens	physical interaction	1	10713178	IDB-115769; IDB-115770; BIOGRID-301961	protein - protein	reviewed	2012-02-14	T-lymphocyte cell line, kidney cell line	T cell
470262	FAS physically interacts with FADD	Homo sapiens	physical interaction	15	1.64984e+116	BIOGRID-314862; IDB-185047; IDB-185042; BIOGRID-314863; IDB-185067; BIOGRID-328101; IDB-185015; DIP-303E; MINT-1787390; BIOGRID-314854; BIND-215099; EBI-8091324; BIND-178878; IDB-185022; IDB-185041; EBI-4373622; BIND-177731	protein - protein	reviewed	2014-11-29	T-lymphocyte cell line, kidney cell line, breast adenocarcinoma cell line, B-cell acute lymphoblastic leukemia cell	T cell, epithelial cell, B cell
145154	DNAJA3 physically interacts with NFKBIB	Homo sapiens	physical interaction	1	15601829	IDB-116408; BIOGRID-718093; BIOGRID-718091; IDB-116410; IDB-116409	protein - protein	reviewed	2013-07-09	T-lymphocyte cell line, kidney cell line, osteosarcoma cell line	T cell, osteoblast
290704	NFKBIA physically interacts with DNAJA3	Homo sapiens	physical interaction	1	15601829	IDB-116413; IDB-116412; BIOGRID-718090; IDB-116411	protein - protein	reviewed	2013-07-09	T-lymphocyte cell line, kidney cell line, osteosarcoma cell line	osteoblast, T cell
285690	RELA interacts with GFI1	Homo sapiens	physical association	1	20547752	IDB-188884; BIOGRID-853194; IDB-188883	protein - protein	reviewed	2013-07-09	T-lymphocyte cell line, peripheral blood	monocyte, T cell
420436	Complex of 3 interactors	Homo sapiens	phosphorylation	1	12626540	IDB-115931; IDB-115930	protein - protein	reviewed	2010-03-07	T-lymphocyte cell line, peripheral blood	T cell, CD4-positive, alpha-beta T cell
315971	NFKBIA interacts with RPS3	Homo sapiens	physical association	3	1.80455e+23	BIOGRID-513578; IDB-156230; EBI-9081560; EBI-9081530; IDB-223546; EBI-9081544	protein - protein	reviewed	2014-11-29	T-lymphocyte cell line, T-cell lymphoma cell	T cell
315972	IL8 interacts with RPS3	Homo sapiens	physical association	2	1804553521399630	IDB-223535; IDB-156234	protein - dna	reviewed	2011-04-03	T-lymphocyte cell line, T-cell lymphoma cell	T cell
17720	IL4 interacts with IRF2	Homo sapiens	transcriptional regulation	1	12479817	IDB-115540; IDB-115539; IDB-115538	protein - dna	reviewed	2009-07-26	T-lymphocyte cell line, T-lymphocyte	T cell, lymphocyte
274862	NFATC1 interacts with IL4	Homo sapiens	physical association	5	1.07729e+38	IDB-649470; IDB-649486; IDB-186373	protein - dna	reviewed	2013-01-27	T-lymphocyte cell line, umbilical cord, peripheral blood	T cell, CD4-positive, alpha-beta T cell, B cell
77424	NOS2 physically interacts with JUN	Homo sapiens	physical interaction	1	12788789	IDB-116542; IDB-116543	protein - dna	reviewed	2008-03-30	tracheal epithelium, lung cancer cell line	epithelial cell
305084	MAPK3 interacts with IL4	Homo sapiens	physical association	1	21989417	IDB-649490	protein - dna	reviewed	2013-01-27	umbilical cord	CD4-positive, alpha-beta T cell
157440	MAPK1 interacts with IL4	Homo sapiens	physical association	1	21989417	IDB-649491	protein - dna	reviewed	2013-01-27	umbilical cord	CD4-positive, alpha-beta T cell
77458	IL4 interacts with JUN	Homo sapiens	physical association	1	21989417	IDB-649487	protein - dna	reviewed	2013-01-27	umbilical cord	CD4-positive, alpha-beta T cell
367819	NCK1 physically interacts with PAK2	Homo sapiens	physical interaction	1	11278553	IDB-117352; IDB-117349	protein - protein	reviewed	2008-07-10	umbilical vein	endothelial cell
327566	HDAC1 physically interacts with RAP1A	Homo sapiens	physical interaction	1	15207703	IDB-118170	protein - protein	reviewed	2010-03-07	umbilical vein endothelial cell line
327551	SMARCA2 physically interacts with RAP1A	Homo sapiens	physical interaction	1	15207703	IDB-118164	protein - protein	reviewed	2010-03-07	umbilical vein endothelial cell line
327553	FAS physically interacts with RAP1A	Homo sapiens	physical interaction	1	15207703	IDB-118169	protein - protein	reviewed	2010-03-07	umbilical vein endothelial cell line
429460	TCEB3 physically interacts with RAP1A	Homo sapiens	physical interaction	1	15207703	IDB-118166	protein - protein	reviewed	2010-03-07	umbilical vein endothelial cell line
470272	FADD physically interacts with RAP1A	Homo sapiens	physical interaction	1	15207703	IDB-118167	protein - protein	reviewed	2010-03-07	umbilical vein endothelial cell line
64289	HIF1A interacts with ENG	Homo sapiens	physical association	1	12228247	IDB-120547; IDB-120548	protein - dna	reviewed	2010-03-07	umbilical vein endothelial cell line	endothelial cell
215222	TSC2 interacts with FOXO1	Homo sapiens	physical association	1	17077083	BIOGRID-282462; BIOGRID-282279; IDB-120062	protein - protein	reviewed	2012-02-14	umbilical vein endothelial cell line	endothelial cell
257824	CXCL10 interacts with IRF2	Homo sapiens	physical association	1	17167270	IDB-157545	protein - dna	reviewed	2010-03-07	umbilical vein endothelial cell line	endothelial cell
271438	Phosphorylation of 76944 by 40082	Homo sapiens	phosphorylation	1	16024783	IDB-115983	protein - protein	reviewed	2010-03-07	umbilical vein endothelial cell line	endothelial cell
12766	Phosphorylation of 76944 by 19987	Homo sapiens	phosphorylation	1	16024783	IDB-115982	protein - protein	reviewed	2010-03-07	umbilical vein endothelial cell line	endothelial cell
18627	HIF1A interacts with NR4A3	Homo sapiens	physical association	1	19720740	IDB-649692	protein - dna	reviewed	2013-04-07	umbilical vein endothelial cell line	endothelial cell
297402	NUCB2 physically interacts with ARFGEF2	Homo sapiens	physical interaction	1	17276987	IDB-118763	protein - protein	reviewed	2010-03-07	umbilical vein endothelial cell line	endothelial cell
363269	TNFRSF1A physically interacts with ARFGEF2	Homo sapiens	physical interaction	1	17276987	IDB-118757	protein - protein	reviewed	2010-03-07	umbilical vein endothelial cell line	epithelial cell
28298	Phosphorylation of 86582 by 33826	Homo sapiens	phosphorylation reaction	1	16785228	IDB-120537; IDB-120541	protein - protein	reviewed	2010-03-07	umbilical vein endothelial cell line, kidney cell line	endothelial cell
375052	NUP62 interacts with GABARAP	Homo sapiens	physical association	1	17580304	IDB-1631992	protein - protein	reviewed	2014-06-01	uterine cervix	epithelial cell
375059	NUP62 interacts with GABARAPL1	Homo sapiens	physical association	1	17580304	IDB-1631993	protein - protein	reviewed	2014-06-01	uterine cervix	epithelial cell
232466	ATF1 interacts with YWHAZ	Homo sapiens	physical association	1	24690670	IDB-1632276; IDB-1632278; IDB-1632277	protein - dna	reviewed	2014-06-01	uterine cervix	epithelial cell
232467	ATF2 interacts with YWHAZ	Homo sapiens	physical association	1	24690670	IDB-1632280; IDB-1632279; IDB-1632281	protein - dna	reviewed	2014-06-01	uterine cervix	epithelial cell
135679	MTOR interacts with RPS6KB1	Homo sapiens	physical association	8	1.57609e+63	BIOGRID-282299; IDB-120100; BIOGRID-282395; BIOGRID-282302; BIOGRID-1026346; BIOGRID-282300; BIOGRID-282394; BIOGRID-282397; BIOGRID-720284	protein - protein	reviewed	2014-11-29	uterine endometrium	stromal cell
149937	CYBA interacts with NOX1	Homo sapiens	physical association	1	15322091	IDB-649615	protein - protein	reviewed	2013-03-10		aortic smooth muscle cell
308137	TLR1 physically interacts with HSP90B1	Homo sapiens	physical interaction	1	11584270	IDB-114675	protein - protein	reviewed	2010-03-07		B cell
375374	HSP90B1 physically interacts with TLR4	Homo sapiens	physical interaction	1	11584270	IDB-114678	protein - protein	reviewed	2010-03-07		B cell
222246	ACTB interacts with IL7R	Homo sapiens	physical association	1	20167604	IDB-189352; IDB-189228	protein - protein	reviewed	2010-08-15		CD4-positive helper T cell
157432	MAPK1 interacts with IL7R	Homo sapiens	physical association	1	20167604	IDB-189227	protein - protein	reviewed	2010-08-08		CD4-positive helper T cell
305076	IL7R interacts with MAPK3	Homo sapiens	physical association	1	20167604	IDB-189226	protein - protein	reviewed	2010-08-08		CD4-positive helper T cell
373456	IL7R interacts with CFL1	Homo sapiens	physical association	1	20167604	IDB-189421	protein - protein	reviewed	2010-08-15		CD4-positive helper T cell
438765	IL7R interacts with HSPA1L	Homo sapiens	physical association	1	20167604	IDB-189423	protein - protein	reviewed	2010-08-15		CD4-positive helper T cell
193687	IL7R interacts with HSPA6	Homo sapiens	physical association	1	20167604	IDB-189425	protein - protein	reviewed	2010-08-15		CD4-positive helper T cell
255920	GAPDH interacts with IL7R	Homo sapiens	physical association	1	20167604	IDB-189429	protein - protein	reviewed	2010-08-22		CD4-positive helper T cell
151451	IL7R interacts with HSPA1A	Homo sapiens	physical association	1	20167604	IDB-189306; IDB-189424	protein - protein	reviewed	2010-08-15		CD4-positive helper T cell
232339	IL7R interacts with YWHAZ	Homo sapiens	physical association	1	20167604	IDB-189433	protein - protein	reviewed	2010-08-22		CD4-positive helper T cell
333036	IL7R interacts with PRDX2	Homo sapiens	physical association	1	20167604	IDB-189435	protein - protein	reviewed	2010-08-22		CD4-positive helper T cell
313864	LGALS1 interacts with IL7R	Homo sapiens	physical association	1	20167604	IDB-189441	protein - protein	reviewed	2010-08-22		CD4-positive helper T cell
151457	IL7R interacts with TUBA4A	Homo sapiens	physical association	1	20167604	IDB-189229; IDB-189341; IDB-189407	protein - protein	reviewed	2010-08-15		CD4-positive helper T cell
151413	IL7R interacts with PSMA5	Homo sapiens	physical association	1	20167604	IDB-189401	protein - protein	reviewed	2010-08-15		CD4-positive helper T cell
151416	IL7R interacts with TUBA1C	Homo sapiens	physical association	1	20167604	IDB-189405	protein - protein	reviewed	2010-08-15		CD4-positive helper T cell
436263	IL7R interacts with TUBB4A	Homo sapiens	physical association	1	20167604	IDB-189412	protein - protein	reviewed	2010-08-15		CD4-positive helper T cell
151437	TUBB6 interacts with IL7R	Homo sapiens	physical association	1	20167604	IDB-189414	protein - protein	reviewed	2010-08-15		CD4-positive helper T cell
151434	IL7R interacts with TXN	Homo sapiens	physical association	1	20167604	IDB-189443	protein - protein	reviewed	2010-08-22		CD4-positive helper T cell
151410	IL7R interacts with HSPB1	Homo sapiens	physical association	1	20167604	IDB-189309	protein - protein	reviewed	2010-08-15		CD4-positive helper T cell
416515	IL7R interacts with HSPA8	Homo sapiens	physical association	1	20167604	IDB-189307	protein - protein	reviewed	2010-08-15		CD4-positive helper T cell
295229	IL7R interacts with TAGLN2	Homo sapiens	physical association	1	20167604	IDB-189305	protein - protein	reviewed	2010-08-15		CD4-positive helper T cell
151454	IL7R interacts with YWHAB	Homo sapiens	physical association	1	20167604	IDB-189312	protein - protein	reviewed	2010-08-15		CD4-positive helper T cell
405865	IL7R interacts with HSPA5	Homo sapiens	physical association	1	20167604	IDB-189326	protein - protein	reviewed	2010-08-15		CD4-positive helper T cell
477911	DBNL interacts with IL7R	Homo sapiens	physical association	1	20167604	IDB-189335	protein - protein	reviewed	2010-08-15		CD4-positive helper T cell
151444	IL7R interacts with PDIA6	Homo sapiens	physical association	1	20167604	IDB-189343	protein - protein	reviewed	2010-08-15		CD4-positive helper T cell
151436	IL7R interacts with TPM4	Homo sapiens	physical association	1	20167604	IDB-189349	protein - protein	reviewed	2010-08-15		CD4-positive helper T cell
151414	IL7R interacts with TPM3	Homo sapiens	physical association	1	20167604	IDB-189348	protein - protein	reviewed	2010-08-15		CD4-positive helper T cell
442646	IL7R interacts with TUBB	Homo sapiens	physical association	1	20167604	IDB-189359	protein - protein	reviewed	2010-08-15		CD4-positive helper T cell
151420	IL7R interacts with GSN	Homo sapiens	physical association	1	20167604	IDB-189354	protein - protein	reviewed	2010-08-15		CD4-positive helper T cell
151425	CCT5 interacts with IL7R	Homo sapiens	physical association	1	20167604	IDB-189357	protein - protein	reviewed	2010-08-15		CD4-positive helper T cell
151445	IL7R interacts with HSPD1	Homo sapiens	physical association	1	20167604	IDB-189356	protein - protein	reviewed	2010-08-15		CD4-positive helper T cell
151450	IL7R interacts with ACTG1	Homo sapiens	physical association	1	20167604	IDB-189353	protein - protein	reviewed	2010-08-15		CD4-positive helper T cell
151429	IL7R interacts with PARK7	Homo sapiens	physical association	1	20167604	IDB-189350	protein - protein	reviewed	2010-08-15		CD4-positive helper T cell
166607	IL7R interacts with CCS	Homo sapiens	physical association	1	20167604	IDB-189351	protein - protein	reviewed	2010-08-15		CD4-positive helper T cell
403989	IL7R interacts with NSFL1C	Homo sapiens	physical association	1	20167604	IDB-189361	protein - protein	reviewed	2010-08-15		CD4-positive helper T cell
156320	IL7R interacts with ECH1	Homo sapiens	physical association	1	20167604	IDB-189362	protein - protein	reviewed	2010-08-15		CD4-positive helper T cell
151415	IL7R interacts with MAPRE1	Homo sapiens	physical association	1	20167604	IDB-189363	protein - protein	reviewed	2010-08-15		CD4-positive helper T cell
314600	IL7R interacts with CAPZB	Homo sapiens	physical association	1	20167604	IDB-189364	protein - protein	reviewed	2010-08-15		CD4-positive helper T cell
151405	IL7R interacts with ARHGDIA	Homo sapiens	physical association	1	20167604	IDB-189367	protein - protein	reviewed	2010-08-15		CD4-positive helper T cell
432355	IL7R interacts with SOD2	Homo sapiens	physical association	1	20167604	IDB-189398	protein - protein	reviewed	2010-08-15		CD4-positive helper T cell
291785	SOD1 interacts with IL7R	Homo sapiens	physical association	1	20167604	IDB-189397	protein - protein	reviewed	2010-08-15		CD4-positive helper T cell
151418	IL7R interacts with PRDX3	Homo sapiens	physical association	1	20167604	IDB-189387	protein - protein	reviewed	2010-08-15		CD4-positive helper T cell
222796	CCL22 interacts with RELA	Homo sapiens	physical association	1	12820969	IDB-225826	protein - dna	reviewed	2011-09-25		dendritic cell
73950	IRF4 interacts with RELB	Homo sapiens	physical association	2	1627231112218120	IDB-157290	protein - dna	reviewed	2009-07-05		dendritic cell
285702	IRF4 interacts with RELA	Homo sapiens	physical association	2	1627231112218120	IDB-157289	protein - dna	reviewed	2009-07-05		dendritic cell
9454	CYLD interacts with SMARCE1	Homo sapiens	physical association	1	16135788	IDB-118463	protein - dna	reviewed	2010-03-07		epithelial cell
269377	SMARCA2 interacts with SMARCE1	Homo sapiens	physical association	4	1.61358e+31	BIOGRID-636249; BIOGRID-531493; BIOGRID-480872; IDB-156278	protein - protein	reviewed	2013-07-09		epithelial cell
269414	SMARCE1 physically associates with SMARCE1	Homo sapiens	physical association	2	1613578818809670	IDB-156279; BIOGRID-471063	protein - protein	reviewed	2011-03-04		epithelial cell
90524	CYLD physically interacts with SMARCA2	Homo sapiens	physical interaction	1	16135788	IDB-118554	protein - dna	reviewed	2010-03-07		epithelial cell
285739	IL8 interacts with RELA	Homo sapiens	physical association	18	1.80455e+141	IDB-186469; IDB-157315; IDB-156337; IDB-156288; IDB-186445; IDB-1631676; IDB-187233; IDB-1632500; IDB-649432; IDB-189883; IDB-223536; IDB-156285; IDB-186711; IDB-156232; IDB-156345; IDB-223392; IDB-156368; IDB-1630521; IDB-223393; IDB-185217	protein - dna	reviewed	2014-06-08		epithelial cell, smooth muscle cell, T cell, monocyte
285692	RELA interacts with PRKCZ	Homo sapiens	physical association	1	11684013	IDB-155640; IDB-155642; IDB-155641; BIOGRID-301448	protein - protein	reviewed	2012-02-14		fibroblast
105311	ELF4 physically associates with ELF4	Homo sapiens	physical association	1	24185615	IDB-1630718	protein - protein	reviewed	2014-01-26		fibroblast
277124	WDFY3 interacts with SQSTM1	Homo sapiens	physical association	4	2.04176e+31	BIOGRID-914942; BIOGRID-685521; BIOGRID-679013; BIOGRID-685519; IDB-188275	protein - protein	reviewed	2014-11-29		fibroblast
154341	Complex of 5 interactors	Homo sapiens	physical association	1	15993755	IDB-155690	protein - protein	reviewed	2009-03-01		lymphocyte
224315	MAPK14 interacts with PTPN7	Homo sapiens	physical association	3	1.0207e+23	EBI-7060104; IDB-156966; MINT-8208647; EBI-6590281	protein - protein	reviewed	2014-11-29		lymphocyte
249867	TNF interacts with CREBBP	Homo sapiens	transcriptional regulation	1	24012417	IDB-1630311	protein - dna	reviewed	2013-10-06		macrophage
249868	IL6 interacts with CREBBP	Homo sapiens	transcriptional regulation	1	24012417	IDB-1630312	protein - dna	reviewed	2013-10-06		macrophage
440805	IL6 interacts with TBP	Homo sapiens	transcriptional regulation	1	24012417	IDB-1630303	protein - dna	reviewed	2013-10-06		macrophage
440803	TNF interacts with TBP	Homo sapiens	transcriptional regulation	1	24012417	IDB-1630304	protein - dna	reviewed	2013-10-06		macrophage
285839	TNF interacts with RELA	Homo sapiens	transcriptional regulation	1	24012417	IDB-1630305	protein - dna	reviewed	2013-10-06		macrophage
285841	IL6 interacts with RELA	Homo sapiens	transcriptional regulation	1	24012417	IDB-1630306	protein - dna	reviewed	2013-10-06		macrophage
68469	FYCO1 physically associates with FYCO1	Homo sapiens	physical association	1	20100911	IDB-188251	protein - protein	reviewed	2010-05-02		reticulocyte
405446	Phosphorylation of 61826 by 25745	Homo sapiens	phosphorylation	2	1629175515967990	EBI-959845; IDB-115709	protein - protein	reviewed	2010-02-21		Schwann cell
405444	Phosphorylation of 61826 by 2147	Homo sapiens	phosphorylation	3	1.62918e+23	IDB-115551; EBI-959983; IDB-115707	protein - protein	reviewed	2010-02-21		Schwann cell
157499	Phosphorylation of 2147 by 95667	Homo sapiens	phosphorylation	1	15967991	IDB-115717	protein - protein	reviewed	2010-02-21		Schwann cell
363253	LTA physically interacts with TNFRSF1A	Homo sapiens	physical interaction	6	8.38789e+41	DIP-3928E; BIOGRID-901928; IDB-186924; BIOGRID-890920; BIOGRID-884981; BIND-68220	protein - protein	reviewed	2014-11-29		T cell
208768	IRAK4 physically interacts with PTPRC	Homo sapiens	physical interaction	1	16574867	IDB-113323	protein - protein	reviewed	2008-03-30		T cell
291528	GABPB1 interacts with IL16	Homo sapiens	physical association	1	18097041	IDB-187207	protein - protein	reviewed	2010-02-14		T cell
416468	HSPA8 interacts with IL16	Homo sapiens	physical association	1	18097041	BIOGRID-513945; IDB-187206	protein - protein	reviewed	2012-02-14		T cell
313856	LGALS1 interacts with ITGB1	Homo sapiens	physical association	1	14550305	IDB-189273	protein - protein	reviewed	2010-08-15		vascular associated smooth muscle cell
9058	EGLN3 interacts with EPAS1	Homo sapiens	physical association	2	1735327623275440	IDB-120447; BIOGRID-816644; EBI-8838271	protein - protein	reviewed	2014-11-29
364828	APP interacts with ZW10	Homo sapiens	physical association	1	21832049	IDB-1634532	protein - protein	reviewed	2014-08-03
160363	APP interacts with TSSC4	Homo sapiens	physical association	1	21832049	IDB-1634533	protein - protein	reviewed	2014-08-03
305108	Phosphorylation of 75609 by 25745	Homo sapiens	phosphorylation	1	15192015	IDB-117469	protein - protein	reviewed	2008-09-28
57364	Phosphorylation of 91747 by 25745	Homo sapiens	phosphorylation	1	10383391	IDB-117474	protein - protein	reviewed	2008-09-28
57365	Phosphorylation of 91747 by 75344	Homo sapiens	phosphorylation	1	10383391	IDB-117473	protein - protein	reviewed	2008-09-28
54234	YWHAB physically interacts with TNFAIP3	Homo sapiens	physical interaction	2	180290358702721	BIOGRID-305296; BIOGRID-305293; BIOGRID-693117; IDB-118589	protein - protein	reviewed	2013-07-09
194184	Phosphorylation of 75609 by 2147	Homo sapiens	phosphorylation	1	15192015	IDB-117470	protein - protein	reviewed	2008-09-28
365068	APP interacts with CEP57	Homo sapiens	physical association	1	21832049	IDB-1634540	protein - protein	reviewed	2014-08-03
365122	APP interacts with GAK	Homo sapiens	physical association	1	21832049	IDB-1634542	protein - protein	reviewed	2014-08-03
365091	APP interacts with GAPDH	Homo sapiens	physical association	1	21832049	IDB-1634546	protein - protein	reviewed	2014-08-03
251601	APP interacts with AVPI1	Homo sapiens	physical association	1	21832049	IDB-1634545	protein - protein	reviewed	2014-08-03
365045	APP interacts with ING2	Homo sapiens	physical association	1	21832049	IDB-1634549	protein - protein	reviewed	2014-08-03
169149	Complex of 5 interactors	Homo sapiens	transcriptional regulation	1	11486006	IDB-120556	protein - dna	reviewed	2009-07-26
201993	Complex of 3 interactors	Homo sapiens	physical association	8	11486006,11056166,10531360,10607702,10692439,19211554,8756616,|19211554|11056166|10692439|10607702|10531360|8756616|	IDB-120557	protein - dna	reviewed	2009-01-18
344537	MAPK1 interacts with ADAM17	Homo sapiens	physical association	1	12058067	BIOGRID-275837; IDB-157213	protein - protein	reviewed	2012-02-14
344535	Complex of 3 interactors	Homo sapiens	physical association	1	12058067	IDB-157212	protein - protein	reviewed	2010-03-07
15364	GSK3B physically associates with GSK3B	Homo sapiens	physical association	8	1.14407e+63	BIND-121598; BIND-316091; BIOGRID-518864; BIOGRID-725749; BIND-121577; BIND-100454; IDB-115131; BIND-180653; BIND-119325; BIND-154336	protein - protein	reviewed	2014-11-29
227626	APP interacts with MAPK13	Homo sapiens	physical association	1	21832049	IDB-1634518	protein - protein	reviewed	2014-08-03
365110	APP interacts with KIF2C	Homo sapiens	physical association	1	21832049	IDB-1634515	protein - protein	reviewed	2014-08-03
364919	APP interacts with TCF19	Homo sapiens	physical association	1	21832049	IDB-1634514	protein - protein	reviewed	2014-08-03
365115	APP interacts with SENP2	Homo sapiens	physical association	1	21832049	IDB-1634512	protein - protein	reviewed	2014-08-03
365058	APP interacts with RP9	Homo sapiens	physical association	1	21832049	IDB-1634521	protein - protein	reviewed	2014-08-03
16966	APP interacts with RNPC3	Homo sapiens	physical association	1	21832049	IDB-1634522	protein - protein	reviewed	2014-08-03
26117	CEBPG interacts with IL4	Homo sapiens	physical association	1	7665092	IDB-225655	protein - dna	reviewed	2011-08-21
365007	APP interacts with SPATA2	Homo sapiens	physical association	1	21832049	IDB-1634528	protein - protein	reviewed	2014-08-03
364850	APP interacts with KLC2	Homo sapiens	physical association	1	21832049	IDB-1634527	protein - protein	reviewed	2014-08-03
364841	APP interacts with LCP2	Homo sapiens	physical association	1	21832049	IDB-1634529	protein - protein	reviewed	2014-08-03
364928	APP interacts with NPM1	Homo sapiens	physical association	1	21832049	IDB-1634524	protein - protein	reviewed	2014-08-03
54256	TNFAIP3 interacts with TNFAIP3	Homo sapiens	ubiquitination	1	15258597	IDB-118572	protein - protein	reviewed	2008-08-24
36054	Phosphorylation of 6178 by 2349	Homo sapiens	phosphorylation reaction	1	8758906	IDB-185225	protein - protein	reviewed	2009-10-28
68993	APP interacts with MRPL34	Homo sapiens	physical association	1	21832049	IDB-1634525	protein - protein	reviewed	2014-08-03
142892	BCR interacts with CSF2RB	Homo sapiens	physical association	1	8758906	IDB-185224	protein - protein	reviewed	2009-10-28
364948	APP interacts with PSMC1	Homo sapiens	physical association	1	21832049	IDB-1634573	protein - protein	reviewed	2014-08-03
64306	APP interacts with LRRC8D	Homo sapiens	physical association	1	21832049	IDB-1634572	protein - protein	reviewed	2014-08-03
278343	APP interacts with IKBIP	Homo sapiens	physical association	1	21832049	IDB-1634571	protein - protein	reviewed	2014-08-03
416281	APP interacts with GOLGA4	Homo sapiens	physical association	1	21832049	IDB-1634575	protein - protein	reviewed	2014-08-03
85507	RHOG interacts with ARHGDIA	Homo sapiens	physical association	1	11368848	IDB-648895	protein - protein	reviewed	2012-06-10
365111	APP interacts with KRAS	Homo sapiens	physical association	1	21832049	IDB-1634582	protein - protein	reviewed	2014-08-03
364970	APP interacts with EIF2S2	Homo sapiens	physical association	1	21832049	IDB-1634581	protein - protein	reviewed	2014-08-03
405337	APP interacts with DNM2	Homo sapiens	physical association	1	21832049	IDB-1634584	protein - protein	reviewed	2014-08-03
405465	APP interacts with APLF	Homo sapiens	physical association	1	21832049	IDB-1634586	protein - protein	reviewed	2014-08-03
374352	WDFY3 physically interacts with ATG5	Homo sapiens	physical interaction	1	20417604	BIOGRID-736384; IDB-188271	protein - protein	reviewed	2013-07-09
390982	IL1R1 physically interacts with IL1RN	Homo sapiens	physical interaction	3	8.1426e+20	IDB-118480; BIND-77875; DIP-4998E	protein - protein	reviewed	2009-01-25
97659	CYBA physically interacts with KIAA0226	Homo sapiens	physical interaction	1	22423966	IDB-649059	protein - protein	reviewed	2012-07-29
365098	APP interacts with BCL7C	Homo sapiens	physical association	1	21832049	IDB-1634554	protein - protein	reviewed	2014-08-03
480275	APP interacts with NOB1	Homo sapiens	physical association	1	21832049	IDB-1634552	protein - protein	reviewed	2014-08-03
362690	IL1R2 physically interacts with IL1A	Homo sapiens	physical interaction	1	1833184	IDB-118519	protein - protein	reviewed	2008-08-10
364975	APP interacts with EIF5	Homo sapiens	physical association	1	21832049	IDB-1634551	protein - protein	reviewed	2014-08-03
362689	IL1R2 physically interacts with IL1RN	Homo sapiens	physical interaction	1	1833184	IDB-118517	protein - protein	reviewed	2008-08-10
365090	APP interacts with TIGD1	Homo sapiens	physical association	1	21832049	IDB-1634559	protein - protein	reviewed	2014-08-03
157457	Phosphorylation of 28160 by 2147	Homo sapiens	phosphorylation reaction	1	12006497	IDB-157265	protein - protein	reviewed	2009-07-05
344527	MAPK3 physically interacts with ADAM17	Homo sapiens	physical interaction	1	12058067	IDB-115316	protein - protein	reviewed	2010-03-07
305090	MAPK14 interacts with MAPK3	Homo sapiens	physical association	2	1269781011238440	BIOGRID-259228; MINT-8092357; EBI-7788761; MINT-8092337; EBI-7788799; IDB-157247	protein - protein	reviewed	2014-11-29
344523	MAPK1 physically interacts with ADAM17	Homo sapiens	physical interaction	1	12058067	BIOGRID-275835; BIOGRID-275836; IDB-115317	protein - protein	reviewed	2012-02-14
365112	APP interacts with ARFIP2	Homo sapiens	physical association	1	21832049	IDB-1634562	protein - protein	reviewed	2014-08-03
369416	Complex of 3 interactors	Homo sapiens	physical association	1	16982898	IDB-225019	protein - protein	reviewed	2011-07-31
364997	APP interacts with GRB10	Homo sapiens	physical association	1	21832049	IDB-1634567	protein - protein	reviewed	2014-08-03
364847	APP interacts with CRIP2	Homo sapiens	physical association	1	21832049	IDB-1634569	protein - protein	reviewed	2014-08-03
318531	Phosphorylation of 75609 by 16084	Homo sapiens	phosphorylation	1	15192015	IDB-117467	protein - protein	reviewed	2008-09-28
87756	Phosphorylation of 25974 by 75344	Homo sapiens	phosphorylation reaction	1	12450396	IDB-187174	protein - protein	reviewed	2010-02-14
38285	MLLT6 physically associates with MLLT6	Homo sapiens	physical association	1	20098747	IDB-1630232	protein - protein	reviewed	2013-09-29
75697	Phosphorylation of 66516 by 25151	Homo sapiens	phosphorylation	1	11279118	IDB-114211	protein - protein	reviewed	2008-09-28
382698	Phosphorylation of 35553 by 35553	Homo sapiens	phosphorylation	1	7839144	IDB-114206	protein - protein	reviewed	2008-09-28
13311	IDBG-310886 physically associates with IDBG-310886	Homo sapiens	physical association	1	20098747	IDB-1630257	protein - protein	reviewed	2013-09-29
321258	TRIM23 interacts with SNRPB	Homo sapiens	physical association	1	25416956	IDB-2061149	protein - protein	reviewed	2015-03-22
295843	IL8 interacts with IKBKB	Homo sapiens	physical association	1	15494311	BIND-182679; IDB-114221	protein - dna	reviewed	2014-11-29
295986	Phosphorylation of 19987 by 19987	Homo sapiens	phosphorylation	2	1235165810807930	IDB-114224; IDB-114223	protein - protein	reviewed	2008-09-28
264858	APP interacts with RPUSD2	Homo sapiens	physical association	1	21832049	IDB-1634598	protein - protein	reviewed	2014-08-03
420821	APP interacts with BBX	Homo sapiens	physical association	1	21832049	IDB-1634599	protein - protein	reviewed	2014-08-03
173379	APP interacts with UNG	Homo sapiens	physical association	1	21832049	IDB-1634595	protein - protein	reviewed	2014-08-03
327567	RAP1A physically interacts with RAP1GDS1	Homo sapiens	physical interaction	1	11948427	BIOGRID-13928; IDB-114218	protein - protein	reviewed	2012-02-14
127385	APP interacts with CCDC15	Homo sapiens	physical association	1	21832049	IDB-1634992	protein - protein	reviewed	2014-08-17
46296	TRIM23 interacts with PKP4	Homo sapiens	physical association	1	25416956	IDB-2061155	protein - protein	reviewed	2015-03-22
170022	AXL interacts with MERTK	Homo sapiens	physical association	1	9160883	IDB-119208	protein - protein	reviewed	2008-10-26
225859	TRIM23 interacts with STK19	Homo sapiens	physical association	1	25416956	IDB-2061156	protein - protein	reviewed	2015-03-22
441892	Phosphorylation of 40393 by 44993	Homo sapiens	phosphorylation	1	15695821	IDB-116375	protein - protein	reviewed	2008-09-28
54244	TRIM23 interacts with TNFAIP3	Homo sapiens	physical association	1	25416956	IDB-2061151	protein - protein	reviewed	2015-03-22
51070	TRIM23 interacts with UBE2I	Homo sapiens	physical association	1	25416956	IDB-2061153	protein - protein	reviewed	2015-03-22
257916	TRIM23 interacts with GPANK1	Homo sapiens	physical association	1	25416956	IDB-2061154	protein - protein	reviewed	2015-03-22
426789	APP interacts with SAMHD1	Homo sapiens	physical association	1	21832049	IDB-1634998	protein - protein	reviewed	2014-08-17
469119	TRIM23 interacts with JOSD1	Homo sapiens	physical association	1	25416956	IDB-2061160	protein - protein	reviewed	2015-03-22
171065	TRIM23 interacts with KAT5	Homo sapiens	physical association	1	25416956	IDB-2061163	protein - protein	reviewed	2015-03-22
306478	MAP2K1 interacts with MAPK3	Homo sapiens	physical association	5	1.1134e+38	IDB-157228; BIOGRID-1028718; BIOGRID-288417; MINT-7014390; BIOGRID-303239; EBI-8563757	protein - protein	reviewed	2014-11-29
46459	Phosphorylation of 19987 by 49488	Homo sapiens	dephosphorylation	1	14585847	IDB-113894	protein - protein	reviewed	2008-03-30
292881	TRIM23 interacts with GPKOW	Homo sapiens	physical association	1	25416956	IDB-2061170	protein - protein	reviewed	2015-03-22
7175	TRIM23 interacts with POLL	Homo sapiens	physical association	1	25416956	IDB-2061172	protein - protein	reviewed	2015-03-22
8996	TRIM23 interacts with ARHGEF3	Homo sapiens	physical association	1	25416956	IDB-2061173	protein - protein	reviewed	2015-03-22
74637	TRIM23 interacts with SPG21	Homo sapiens	physical association	1	25416956	IDB-2061175	protein - protein	reviewed	2015-03-22
116094	Phosphorylation of 4758 by 78569	Homo sapiens	phosphorylation	1	10764587	IDB-116395	protein - protein	reviewed	2008-09-28
195057	TRIM23 interacts with FAM193B	Homo sapiens	physical association	1	25416956	IDB-2061177	protein - protein	reviewed	2015-03-22
296028	Phosphorylation of 19987 by 22000	Homo sapiens	phosphorylation	1	9819420	IDB-113887	protein - protein	reviewed	2008-09-28
151995	TRIM23 interacts with TSHZ3	Homo sapiens	physical association	1	25416956	IDB-2061186	protein - protein	reviewed	2015-03-22
476703	RAD23A physically interacts with UBC	Homo sapiens	physical interaction	14	1.92852e+111	BIOGRID-616391; BIOGRID-680114; BIOGRID-679430; BIOGRID-560210; BIOGRID-573305; IDB-188308; BIOGRID-437683; BIOGRID-682085; BIOGRID-445688; BIOGRID-665431; BIOGRID-727424; BIOGRID-732998; BIOGRID-678818; BIOGRID-814657; BIOGRID-684418; BIOGRID-814424	protein - protein	reviewed	2013-07-09
221801	TRIM23 interacts with SMG9	Homo sapiens	physical association	1	25416956	IDB-2061185	protein - protein	reviewed	2015-03-22
174759	TRIM23 interacts with EAF2	Homo sapiens	physical association	1	25416956	IDB-2061183	protein - protein	reviewed	2015-03-22
15107	TRIM23 interacts with TBC1D22B	Homo sapiens	physical association	1	25416956	IDB-2061181	protein - protein	reviewed	2015-03-22
224314	MAPKAPK3 interacts with MAPK14	Homo sapiens	physical association	4	1.11578e+31	IDB-157058; BIOGRID-941428; EBI-6590457; BIOGRID-906441; IDB-157057; BIOGRID-302751	protein - protein	reviewed	2014-11-29
68912	Phosphorylation of 88554 by 88554	Homo sapiens	phosphorylation	1	9113989	IDB-114269	protein - protein	reviewed	2008-09-28
49511	MAVS physically interacts with TRAF5	Homo sapiens	physical interaction	1	20161788	IDB-188628; BIOGRID-591448	protein - protein	reviewed	2013-07-09
10158	AP2M1 physically interacts with CTLA4	Homo sapiens	physical interaction	2	164760599200449	BIOGRID-305384; IDB-116215; BIOGRID-305383	protein - protein	reviewed	2012-02-14
54842	ERBB2IP physically interacts with ARHGEF7	Homo sapiens	physical interaction	1	15123239	IDB-118065; BIOGRID-857480	protein - protein	reviewed	2013-07-09
237806	ITGB2 physically interacts with COPS5	Homo sapiens	physical interaction	1	10766246	IDB-190036; BIOGRID-696886; BIOGRID-696881	protein - protein	reviewed	2013-07-09
88368	AP2B1 interacts with RAPGEF3	Homo sapiens	physical association	1	25416956	IDB-2060688	protein - protein	reviewed	2015-01-18
456356	ADD1 interacts with HMG20A	Homo sapiens	physical association	1	25416956	IDB-2060682	protein - protein	reviewed	2015-01-18
228573	AP2B1 interacts with KPNA2	Homo sapiens	physical association	1	25416956	IDB-2060685	protein - protein	reviewed	2015-01-18
140575	CYTH1 physically interacts with ITGB2	Homo sapiens	physical interaction	4	1.73215e+29	EBI-7289656; BIOGRID-279930; BIOGRID-281514; BIOGRID-281513; IDB-190024; BIND-185241; MINT-4652150	protein - protein	reviewed	2014-11-29
34609	AP2B1 interacts with UBL7	Homo sapiens	physical association	1	25416956	IDB-2060695	protein - protein	reviewed	2015-01-18
75696	Phosphorylation of 35553 by 25151	Homo sapiens	phosphorylation	1	11279118	IDB-114196	protein - protein	reviewed	2008-09-28
178542	AES interacts with BYSL	Homo sapiens	physical association	1	25416956	IDB-2060697	protein - protein	reviewed	2015-01-18
8773	AP2B1 interacts with XRCC6BP1	Homo sapiens	physical association	1	25416956	IDB-2060692	protein - protein	reviewed	2015-01-18
256001	AP2B1 interacts with THAP1	Homo sapiens	physical association	1	25416956	IDB-2060691	protein - protein	reviewed	2015-01-18
401414	AP2B1 interacts with AFF4	Homo sapiens	physical association	1	25416956	IDB-2060690	protein - protein	reviewed	2015-01-18
421307	RAP1B physically interacts with RGL2	Homo sapiens	physical interaction	2	893993321988832	BIOGRID-13932; BIOGRID-289166; BIOGRID-891939; IDB-186880	protein - protein	reviewed	2014-11-29
126107	RGL2 physically interacts with RALA	Homo sapiens	physical interaction	1	8939933	BIOGRID-289163; IDB-186882	protein - protein	reviewed	2013-07-09
64840	SQSTM1 physically interacts with SQSTM1	Homo sapiens	physical interaction	10	1.28879e+79	BIOGRID-270803; BIOGRID-887652; BIND-295418; BIOGRID-682001; IDB-187867; IDB-113706; BIOGRID-601342; BIOGRID-682522; BIOGRID-939040; BIOGRID-722118; BIOGRID-884972; IDB-187866; BIOGRID-680134; BIOGRID-722489	protein - protein	reviewed	2014-11-29
16543	Phosphorylation of 19987 by 57450	Homo sapiens	phosphorylation	1	10713178	IDB-113804	protein - protein	reviewed	2008-09-28
296030	Phosphorylation of 19987 by 96775	Homo sapiens	phosphorylation	1	15695387	IDB-116430	protein - protein	reviewed	2008-09-28
8842	PDCD1 interacts with CD274	Homo sapiens	physical association	4	1.28933e+31	IDB-1634403; IDB-189073; IDB-189077; IDB-189069	protein - protein	reviewed	2014-08-03
49378	TRAF3 physically interacts with TNFRSF18	Homo sapiens	physical interaction	1	15944293	IDB-115597; BIOGRID-676118	protein - protein	reviewed	2013-07-09
16361	PDCD1LG2 interacts with PDCD1	Homo sapiens	physical association	1	12893276	IDB-189070	protein - protein	reviewed	2010-07-25
280964	NIN physically interacts with GSK3B	Homo sapiens	physical interaction	1	11004522	IDB-115051; BIOGRID-328273	protein - protein	reviewed	2012-02-14
472186	OPTN physically interacts with UBC	Homo sapiens	physical interaction	2	1928515917702570	IDB-188305; BIOGRID-729976; BIOGRID-684415; BIOGRID-729974	protein - protein	reviewed	2013-07-09
393691	BAG1 interacts with TRIM27	Homo sapiens	physical association	1	25416956	IDB-2061503	protein - protein	reviewed	2015-05-31
416501	HSPA8 interacts with BAG1	Homo sapiens	physical association	6	9.87302e+45	BIOGRID-723065; BIOGRID-723554; BIOGRID-317102; BIOGRID-696675; BIOGRID-288249; IDB-2061501	protein - protein	reviewed	2015-05-31
2569	Phosphorylation of 23411 by 15174	Homo sapiens	phosphorylation	1	15077195	IDB-116455	protein - protein	reviewed	2008-09-28
113817	BAK1 interacts with BCL2A1	Homo sapiens	physical association	1	25416956	IDB-2061504	protein - protein	reviewed	2015-05-31
341901	CIRBP interacts with LY96	Homo sapiens	physical association	1	24097189	IDB-1633207; IDB-1632456	protein - protein	reviewed	2014-06-29
375410	CIRBP interacts with TLR4	Homo sapiens	physical association	1	24097189	IDB-1633206; IDB-1632455	protein - protein	reviewed	2014-06-29
424949	SNX1 interacts with ADRB2	Homo sapiens	physical association	1	15452121	IDB-1635255	protein - protein	reviewed	2014-09-28
424028	Complex of 3 interactors	Homo sapiens	physical association	1	24097189	IDB-1633208; IDB-1632457	protein - protein	reviewed	2014-06-29
62623	BBS2 interacts with PSME3	Homo sapiens	physical association	1	25416956	IDB-2061516	protein - protein	reviewed	2015-05-31
113816	BCL2A1 interacts with BIK	Homo sapiens	physical association	1	25416956	IDB-2061522	protein - protein	reviewed	2015-05-31
374125	BCL2A1 interacts with BMF	Homo sapiens	physical association	1	25416956	IDB-2061524	protein - protein	reviewed	2015-05-31
328931	EPN1 physically interacts with UBC	Homo sapiens	physical interaction	3	1.92852e+23	BIOGRID-442500; BIOGRID-814444; BIOGRID-684409; IDB-188299	protein - protein	reviewed	2013-07-09
54264	Cleavage reaction involving MALT1 and TNFAIP3	Homo sapiens	cleavage	1	18223652	IDB-118615	protein - protein	reviewed	2008-08-24
261839	MAPK14 interacts with MKNK1	Homo sapiens	physical association	3	1.11578e+23	BIOGRID-941429; IDB-157071; BIOGRID-906444; BIOGRID-302756	protein - protein	reviewed	2014-11-29
480985	Phosphorylation of 10189 by 25745	Homo sapiens	phosphorylation reaction	1	17030608	IDB-156018	protein - protein	reviewed	2009-03-22
12664	Phosphorylation of 10189 by 51270	Homo sapiens	phosphorylation reaction	2	1703060815538380	IDB-156020; IDB-156019; IDB-156017	protein - protein	reviewed	2009-03-22
238627	TLR10 physically interacts with CAT	Homo sapiens	physical interaction	1	16482509	IDB-114600	protein - protein	reviewed	2008-03-30
179373	MX1 physically interacts with MX1	Homo sapiens	physical interaction	1	20428112	IDB-188295	protein - protein	reviewed	2010-05-02
173465	Phosphorylation of 94257 by 74081	Homo sapiens	phosphorylation reaction	1	20100835	IDB-187570	protein - protein	reviewed	2010-03-28
417809	YWHAZ interacts with FOXO4	Homo sapiens	physical association	1	14690436	IDB-156031	protein - protein	reviewed	2009-03-22
197468	CRK physically interacts with KIT	Homo sapiens	physical interaction	3	1.28782e+22	IDB-114614; EBI-9466902; EBI-9470258; EBI-9467596; BIOGRID-722244	protein - protein	reviewed	2014-11-29
364839	APP interacts with RPS16	Homo sapiens	physical association	1	21832049	IDB-1634628	protein - protein	reviewed	2014-08-03
439322	APP interacts with GALK1	Homo sapiens	physical association	1	21832049	IDB-1634625	protein - protein	reviewed	2014-08-03
365078	APP interacts with GPANK1	Homo sapiens	physical association	1	21832049	IDB-1634622	protein - protein	reviewed	2014-08-03
470633	DDX5 physically interacts with DDX3X	Homo sapiens	physical interaction	1	22034099	IDB-226068	protein - protein	reviewed	2011-12-04
11220	Phosphorylation of 106265 by 106265	Homo sapiens	phosphorylation reaction	1	12565831	IDB-2060627	protein - protein	reviewed	2015-01-11
365018	APP interacts with RPS12	Homo sapiens	physical association	1	21832049	IDB-1634621	protein - protein	reviewed	2014-08-03
364939	APP interacts with ECH1	Homo sapiens	physical association	1	21832049	IDB-1634620	protein - protein	reviewed	2014-08-03
403735	APP interacts with DYRK2	Homo sapiens	physical association	1	21832049	IDB-1634615	protein - protein	reviewed	2014-08-03
365035	APP interacts with NFKBIB	Homo sapiens	physical association	1	21832049	IDB-1634617	protein - protein	reviewed	2014-08-03
305437	APP interacts with DFFB	Homo sapiens	physical association	1	21832049	IDB-1634614	protein - protein	reviewed	2014-08-03
373459	CFL1 interacts with ACTG1	Homo sapiens	physical association	1	25416956	IDB-2060644	protein - protein	reviewed	2015-01-18
222218	DSTN interacts with ACTB	Homo sapiens	physical association	1	25416956	IDB-2060642	protein - protein	reviewed	2015-01-18
409250	EHHADH interacts with ACTB	Homo sapiens	physical association	1	25416956	IDB-2060640	protein - protein	reviewed	2015-01-18
364831	APP interacts with CD74	Homo sapiens	physical association	1	21832049	IDB-1634619	protein - protein	reviewed	2014-08-03
373429	CFL1 interacts with ACTB	Homo sapiens	physical association	1	25416956	IDB-2060638	protein - protein	reviewed	2015-01-18
112417	APP interacts with ARHGAP24	Homo sapiens	physical association	1	21832049	IDB-1634610	protein - protein	reviewed	2014-08-03
63077	IL6 interacts with A2M	Homo sapiens	physical association	1	9780213	IDB-185302	protein - protein	reviewed	2009-10-28
50280	APP interacts with USE1	Homo sapiens	physical association	1	21832049	IDB-1634603	protein - protein	reviewed	2014-08-03
364885	APP interacts with NUAK2	Homo sapiens	physical association	1	21832049	IDB-1634600	protein - protein	reviewed	2014-08-03
101618	A2M interacts with TNF	Homo sapiens	physical association	1	9780213	IDB-185300	protein - protein	reviewed	2009-10-28
365132	APP interacts with ZADH2	Homo sapiens	physical association	1	21832049	IDB-1634607	protein - protein	reviewed	2014-08-03
3389	APP interacts with GYG2	Homo sapiens	physical association	1	21832049	IDB-1634608	protein - protein	reviewed	2014-08-03
9362	A2M interacts with TGFB1	Homo sapiens	physical association	1	9780213	IDB-185306	protein - protein	reviewed	2009-10-28
409251	EHHADH interacts with ACTG1	Homo sapiens	physical association	1	25416956	IDB-2060646	protein - protein	reviewed	2015-01-18
259915	CCDC22 interacts with ACTG1	Homo sapiens	physical association	1	25416956	IDB-2060649	protein - protein	reviewed	2015-01-18
39973	DSTN interacts with ACTG1	Homo sapiens	physical association	1	25416956	IDB-2060648	protein - protein	reviewed	2015-01-18
249636	ATF2 physically interacts with CREBBP	Homo sapiens	physical interaction	2	96599249786917	BIOGRID-263341; BIOGRID-263344; IDB-116236; BIOGRID-263342; BIOGRID-518061	protein - protein	reviewed	2012-02-14
178576	BYSL interacts with EPS8	Homo sapiens	physical association	1	25416956	IDB-2061582	protein - protein	reviewed	2015-05-31
178573	BYSL interacts with TRIM37	Homo sapiens	physical association	1	25416956	IDB-2061586	protein - protein	reviewed	2015-05-31
393684	BYSL interacts with TRIM27	Homo sapiens	physical association	1	25416956	IDB-2061587	protein - protein	reviewed	2015-05-31
220326	SP100 interacts with ACTN2	Homo sapiens	physical association	1	25416956	IDB-2060663	protein - protein	reviewed	2015-01-18
82949	AKT2 interacts with MTCP1NB	Homo sapiens	physical association	1	15169787	IDB-155350	protein - protein	reviewed	2009-02-01
178543	BYSL interacts with STX11	Homo sapiens	physical association	1	25416956	IDB-2061593	protein - protein	reviewed	2015-05-31
178563	BYSL interacts with CDC23	Homo sapiens	physical association	1	25416956	IDB-2061594	protein - protein	reviewed	2015-05-31
189821	BYSL interacts with AIMP2	Homo sapiens	physical association	1	25416956	IDB-2061591	protein - protein	reviewed	2015-05-31
178567	BYSL interacts with COIL	Homo sapiens	physical association	1	25416956	IDB-2061592	protein - protein	reviewed	2015-05-31
17923	IFNG physically interacts with RELA	Homo sapiens	physical interaction	1	7623820	IDB-117134	protein - dna	reviewed	2008-07-10
178571	BYSL interacts with PNMA1	Homo sapiens	physical association	1	25416956	IDB-2061595	protein - protein	reviewed	2015-05-31
196016	TRAF4 interacts with BYSL	Homo sapiens	physical association	2	2151611625416950	EBI-8648045; MINT-8169230; IDB-2061596	protein - protein	reviewed	2015-05-31
28016	IFT57 physically interacts with CASP8	Homo sapiens	physical interaction	1	17898872	IDB-118298	protein - dna	reviewed	2008-07-20
466111	APP interacts with TLE3	Homo sapiens	physical association	1	21832049	IDB-1634945; IDB-1634631	protein - protein	reviewed	2014-08-10
365064	APP interacts with COIL	Homo sapiens	physical association	1	21832049	IDB-1634630	protein - protein	reviewed	2014-08-03
120978	UBC physically interacts with TNFAIP3	Homo sapiens	physical interaction	5	1.92852e+39	BIOGRID-724394; BIOGRID-611871; BIOGRID-725515; BIOGRID-684421; BIOGRID-950458; IDB-188311	protein - protein	reviewed	2014-11-29
12601	APP interacts with ETV3	Homo sapiens	physical association	1	21832049	IDB-1634639	protein - protein	reviewed	2014-08-03
40179	CEBPE interacts with CEBPD	Homo sapiens	physical association	2	1558894212805550	BIND-153699; IDB-225417; BIND-199735	protein - protein	reviewed	2012-02-14
441983	APP interacts with GPT2	Homo sapiens	physical association	1	21832049	IDB-1634633	protein - protein	reviewed	2014-08-03
154326	ADAP1 interacts with PRKCZ	Homo sapiens	physical association	1	12893243	IDB-120746; BIOGRID-255809	protein - protein	reviewed	2012-02-14
364943	APP interacts with SMAD3	Homo sapiens	physical association	1	21832049	IDB-1634641	protein - protein	reviewed	2014-08-03
365066	APP interacts with GTF2E2	Homo sapiens	physical association	1	21832049	IDB-1634649	protein - protein	reviewed	2014-08-03
224465	CALCOCO2 physically interacts with UBC	Homo sapiens	physical interaction	1	19285159	BIOGRID-684431; IDB-188321	protein - protein	reviewed	2013-07-09
247351	PPARA interacts with CEP350	Homo sapiens	physical association	1	15615782	IDB-649150	protein - protein	reviewed	2012-08-05
364835	APP interacts with ACTR1B	Homo sapiens	physical association	1	21832049	IDB-1634645	protein - protein	reviewed	2014-08-03
382067	APP interacts with CLEC3B	Homo sapiens	physical association	1	21832049	IDB-1634644	protein - protein	reviewed	2014-08-03
89208	UBFD1 physically interacts with UBC	Homo sapiens	physical interaction	1	19285159	BIOGRID-684436; IDB-188326	protein - protein	reviewed	2013-07-09
247353	NR1H3 interacts with CEP350	Homo sapiens	physical association	1	15615782	IDB-649153	protein - protein	reviewed	2012-08-05
365105	APP interacts with GTPBP1	Homo sapiens	physical association	1	21832049	IDB-1634650	protein - protein	reviewed	2014-08-03
31248	APP interacts with GBA2	Homo sapiens	physical association	1	21832049	IDB-1634653	protein - protein	reviewed	2014-08-03
427412	APP interacts with MRPL49	Homo sapiens	physical association	1	21832049	IDB-1634654	protein - protein	reviewed	2014-08-03
239852	RPS6KA4 interacts with MAPK14	Homo sapiens	physical association	3	1.11578e+22	IDB-157060; BIOGRID-263633; BIOGRID-906448	protein - protein	reviewed	2014-11-29
365003	APP interacts with MESDC2	Homo sapiens	physical association	1	21832049	IDB-1634652	protein - protein	reviewed	2014-08-03
140262	APP interacts with PRRC1	Homo sapiens	physical association	1	21832049	IDB-1634655	protein - protein	reviewed	2014-08-03
100083	IQGAP1 physically interacts with IQGAP1	Homo sapiens	physical interaction	1	11238950	IDB-648735	protein - protein	reviewed	2012-03-11
220681	UBC physically interacts with CBLB	Homo sapiens	physical interaction	6	1.92852e+47	BIOGRID-727428; BIOGRID-693020; BIOGRID-684407; IDB-188297; BIOGRID-727289; BIOGRID-570655; BIOGRID-946867	protein - protein	reviewed	2014-11-29
101832	AKAP5 physically interacts with IQGAP1	Homo sapiens	physical interaction	1	12938160	BIOGRID-255501; IDB-648736	protein - protein	reviewed	2012-03-11
364866	APP interacts with HSPBP1	Homo sapiens	physical association	1	21832049	IDB-1634662	protein - protein	reviewed	2014-08-03
463181	APP interacts with BIK	Homo sapiens	physical association	1	21832049	IDB-1634665	protein - protein	reviewed	2014-08-03
365076	APP interacts with AMOT	Homo sapiens	physical association	1	21832049	IDB-1634666	protein - protein	reviewed	2014-08-03
247201	SMURF2 interacts with RNF11	Homo sapiens	physical association	2	1523174820676130	MINT-60877; EBI-7221153; MINT-61779; IDB-1629887; EBI-7236698; BIOGRID-568696	protein - protein	reviewed	2014-11-29
364845	APP interacts with SH3GL2	Homo sapiens	physical association	1	21832049	IDB-1634673	protein - protein	reviewed	2014-08-03
364852	APP interacts with MED8	Homo sapiens	physical association	1	21832049	IDB-1634672	protein - protein	reviewed	2014-08-03
423790	APP interacts with CUL3	Homo sapiens	physical association	1	21832049	IDB-1634670	protein - protein	reviewed	2014-08-03
364915	APP interacts with DDX17	Homo sapiens	physical association	1	21832049	IDB-1634679	protein - protein	reviewed	2014-08-03
398202	APP interacts with ZNF622	Homo sapiens	physical association	1	21832049	IDB-1634677	protein - protein	reviewed	2014-08-03
419955	APP interacts with ABLIM1	Homo sapiens	physical association	1	21832049	IDB-1634684	protein - protein	reviewed	2014-08-03
365043	APP interacts with SP2	Homo sapiens	physical association	1	21832049	IDB-1634681	protein - protein	reviewed	2014-08-03
470821	APP interacts with ZFYVE1	Homo sapiens	physical association	1	21832049	IDB-1634682	protein - protein	reviewed	2014-08-03
426791	SAMHD1 physically associates with SAMHD1	Homo sapiens	physical association	1	24753578	IDB-1631870; IDB-1631869	protein - protein	reviewed	2014-05-25
293294	APP interacts with FNDC3A	Homo sapiens	physical association	1	21832049	IDB-1634689	protein - protein	reviewed	2014-08-03
364960	APP interacts with MSL3	Homo sapiens	physical association	1	21832049	IDB-1634694	protein - protein	reviewed	2014-08-03
4825	APP interacts with LYRM7	Homo sapiens	physical association	1	21832049	IDB-1634693	protein - protein	reviewed	2014-08-03
438955	APP interacts with OSBPL11	Homo sapiens	physical association	1	21832049	IDB-1634692	protein - protein	reviewed	2014-08-03
342200	MAPK1 interacts with FHL3	Homo sapiens	physical association	1	14729955	IDB-157114	protein - protein	reviewed	2009-06-14
213240	EIF3D interacts with GFI1	Homo sapiens	physical association	1	19506020	IDB-224425	protein - protein	reviewed	2011-07-10
447016	Phosphorylation of 84594 by 2147	Homo sapiens	phosphorylation reaction	1	11114188	IDB-157109	protein - protein	reviewed	2009-06-14
51087	UBE2I interacts with GFI1	Homo sapiens	physical association	1	19506020	IDB-224407	protein - protein	reviewed	2011-07-10
171973	IPO8 interacts with GFI1	Homo sapiens	physical association	1	19506020	IDB-224409	protein - protein	reviewed	2011-07-10
66662	PIAS4 interacts with GFI1	Homo sapiens	physical association	1	19506020	IDB-224408	protein - protein	reviewed	2011-07-10
50849	PCNA interacts with GFI1	Homo sapiens	physical association	1	19506020	IDB-224410	protein - protein	reviewed	2011-07-10
28310	PCBP1 interacts with GFI1	Homo sapiens	physical association	1	19506020	IDB-224416	protein - protein	reviewed	2011-07-10
226551	SYTL1 interacts with GFI1	Homo sapiens	physical association	1	19506020	IDB-224419	protein - protein	reviewed	2011-07-10
135465	Phosphorylation of 89535 by 61938	Homo sapiens	phosphorylation reaction	1	17053147	IDB-119329	protein - protein	reviewed	2008-11-09
211954	TIMM50 interacts with GFI1	Homo sapiens	physical association	1	19506020	IDB-224420	protein - protein	reviewed	2011-07-10
54844	PKP4 physically interacts with ERBB2IP	Homo sapiens	physical interaction	4	1.62037e+31	BIOGRID-315135; BIOGRID-304915; BIOGRID-304916; BIOGRID-27184; BIOGRID-304917; IDB-117772; BIOGRID-303496; BIOGRID-303497	protein - protein	reviewed	2012-02-14
151042	TRIM23 interacts with HAUS1	Homo sapiens	physical association	1	25416956	IDB-2061245	protein - protein	reviewed	2015-04-12
308816	MAPK14 interacts with DUSP16	Homo sapiens	physical association	2	1148989111359770	BIOGRID-302730; BIOGRID-287032; BIOGRID-287026; IDB-157159	protein - protein	reviewed	2012-02-14
460203	TRIM23 interacts with PPP1R18	Homo sapiens	physical association	1	25416956	IDB-2061251	protein - protein	reviewed	2015-04-12
308815	MAPK1 interacts with DUSP16	Homo sapiens	physical association	1	11489891	BIOGRID-302728; IDB-157153	protein - protein	reviewed	2012-02-14
277695	SMAD4 physically interacts with KLF5	Homo sapiens	physical interaction	1	19419955	IDB-189487	protein - protein	reviewed	2010-08-29
473657	NBR1 physically interacts with NBR1	Homo sapiens	physical interaction	2	1281304415802560	BIOGRID-681998; IDB-114398	protein - protein	reviewed	2013-07-09
17299	Phosphorylation of 19987 by 94374	Homo sapiens	phosphorylation	1	11460167	IDB-113358	protein - protein	reviewed	2008-09-28
87754	IL16 physically interacts with IL16	Homo sapiens	physical interaction	1	7910967	BIOGRID-289002; IDB-187232	protein - protein	reviewed	2012-02-14
121102	SQSTM1 physically interacts with UBC	Homo sapiens	physical interaction	15	1.28577e+118	BIOGRID-682523; MINT-7034336; BIOGRID-939041; MINT-50207; BIOGRID-679854; BIOGRID-680515; BIOGRID-832502; BIOGRID-680430; BIOGRID-679873; BIOGRID-985696; BIOGRID-666421; EBI-6999577; BIOGRID-573293; EBI-6967428; BIOGRID-683949; IDB-188309; BIOGRID-814446; BIOGRID-601344; BIOGRID-684419	protein - protein	reviewed	2014-11-29
12665	Phosphorylation of 51270 by 106265	Homo sapiens	phosphorylation reaction	1	16793766	IDB-155712	protein - protein	reviewed	2009-03-08
28019	CASP8 physically associates with CASP8	Homo sapiens	physical association	8	9.77434e+61	BIND-89489; BIND-88350; BIND-97233; BIND-88348; EBI-1030945; BIOGRID-303976; BIND-97235; BIND-88353; BIND-97232; BIND-88346; BIND-88351; BIND-88347; BIND-89487; BIND-97237; BIOGRID-720308; BIND-97231; BIND-88352; BIND-89488; BIOGRID-307661; BIND-97236; BIND-88345; IDB-117909; BIND-97234; BIOGRID-270208; BIND-97238; BIND-88349	protein - protein	reviewed	2014-11-29
105308	Phosphorylation of 85951 by 44993	Homo sapiens	phosphorylation reaction	1	24185615	IDB-1630721	protein - protein	reviewed	2014-01-26
17300	Phosphorylation of 66516 by 94374	Homo sapiens	phosphorylation	1	11460167	IDB-113376	protein - protein	reviewed	2008-09-28
326268	IL6ST physically associates with IL6ST	Homo sapiens	physical association	1	8940087	IDB-186657	protein - protein	reviewed	2010-01-10
403972	NSFL1C physically interacts with UBC	Homo sapiens	physical interaction	1	19285159	BIOGRID-684414; IDB-188304	protein - protein	reviewed	2013-07-09
38573	IL11RA physically associates with IL11RA	Homo sapiens	physical association	1	8940087	IDB-186655	protein - protein	reviewed	2010-01-10
326237	IL6ST physically interacts with IL11RA	Homo sapiens	physical interaction	1	8940087	IDB-186654	protein - protein	reviewed	2010-01-10
374395	RABGAP1 physically interacts with ITGB7	Homo sapiens	physical interaction	1	12606711	MINT-45906; IDB-190013; EBI-8610776	protein - protein	reviewed	2014-11-29
87750	IL16 interacts with SSSCA1	Homo sapiens	physical association	1	16189514	IDB-186650	protein - protein	reviewed	2010-01-10
46460	Phosphorylation of 94374 by 49488	Homo sapiens	dephosphorylation	1	11104763	IDB-113377	protein - protein	reviewed	2008-03-30
375388	TLR4 interacts with LY96	Homo sapiens	physical association	4	1.78039e+31	BIOGRID-275709; IDB-1632458; EBI-1539626; EBI-1539654; EBI-1539685; IDB-1633209; BIOGRID-283397	protein - protein	reviewed	2014-06-29
114477	Cleavage reaction involving CTSB and CCL20	Homo sapiens	cleavage	1	16709808	IDB-116915	protein - protein	reviewed	2008-07-10
340091	AES interacts with TRIM41	Homo sapiens	physical association	1	25416956	IDB-2060789	protein - protein	reviewed	2015-01-18
196933	AES interacts with UBXN11	Homo sapiens	physical association	1	25416956	IDB-2060790	protein - protein	reviewed	2015-01-18
160916	IL18BP interacts with IL18	Homo sapiens	physical association	7	1.19071e+55	IDB-188662; IDB-188591; IDB-188747; IDB-188599; IDB-188657; IDB-188655; IDB-1633075	protein - protein	reviewed	2014-06-29
29941	AES interacts with FAM124A	Homo sapiens	physical association	1	25416956	IDB-2060799	protein - protein	reviewed	2015-01-18
101680	SP1 physically interacts with TNF	Homo sapiens	physical interaction	1	12560487	IDB-224886	protein - dna	reviewed	2011-07-24
101640	NFATC2 interacts with TNF	Homo sapiens	transcriptional regulation	1	12560487	IDB-224889	protein - dna	reviewed	2011-07-24
382704	Phosphorylation of 84613 by 35553	Homo sapiens	phosphorylation	2	98418717839144	IDB-114204; IDB-114284	protein - protein	reviewed	2008-09-28
224378	Phosphorylation of 84613 by 66516	Homo sapiens	phosphorylation	2	862266917255097	IDB-114771; IDB-114282	protein - protein	reviewed	2008-09-28
178572	BYSL interacts with L3MBTL3	Homo sapiens	physical association	1	25416956	IDB-2061620	protein - protein	reviewed	2015-05-31
188590	BYSL interacts with LONRF1	Homo sapiens	physical association	1	25416956	IDB-2061623	protein - protein	reviewed	2015-05-31
425560	CCL2 physically associates with CCL2	Homo sapiens	physical association	3	1.68039e+21	IDB-156522; IDB-156126; IDB-156132; IDB-190094	protein - protein	reviewed	2011-01-16
32164	IFNG physically interacts with CREM	Homo sapiens	physical interaction	1	9545284	IDB-224838	protein - dna	reviewed	2011-07-17
271236	Phosphorylation of 71411 by 81805	Homo sapiens	phosphorylation reaction	1	19490114	IDB-186716	protein - protein	reviewed	2010-01-17
392668	BYSL interacts with DOCK8	Homo sapiens	physical association	1	25416956	IDB-2061617	protein - protein	reviewed	2015-05-31
91369	ARHGAP21 interacts with ARF1	Homo sapiens	physical association	1	19211056	IDB-186710	protein - protein	reviewed	2010-01-17
178565	BYSL interacts with CEP44	Homo sapiens	physical association	1	25416956	IDB-2061616	protein - protein	reviewed	2015-05-31
356822	BYSL interacts with CEP70	Homo sapiens	physical association	1	25416956	IDB-2061615	protein - protein	reviewed	2015-05-31
290533	BYSL interacts with LZTS2	Homo sapiens	physical association	1	25416956	IDB-2061619	protein - protein	reviewed	2015-05-31
318445	BYSL interacts with BEND7	Homo sapiens	physical association	1	25416956	IDB-2061631	protein - protein	reviewed	2015-05-31
178548	BYSL interacts with CEP57L1	Homo sapiens	physical association	1	25416956	IDB-2061632	protein - protein	reviewed	2015-05-31
153196	TRIM23 interacts with UTP23	Homo sapiens	physical association	1	25416956	IDB-2061219	protein - protein	reviewed	2015-03-29
144507	TRIM23 interacts with MRPL45	Homo sapiens	physical association	1	25416956	IDB-2061220	protein - protein	reviewed	2015-03-29
270180	BYSL interacts with PNMA2	Homo sapiens	physical association	1	25416956	IDB-2061601	protein - protein	reviewed	2015-05-31
372376	BYSL interacts with MID2	Homo sapiens	physical association	1	25416956	IDB-2061602	protein - protein	reviewed	2015-05-31
325418	BYSL interacts with DDX17	Homo sapiens	physical association	1	25416956	IDB-2061600	protein - protein	reviewed	2015-05-31
252165	NOD2 physically associates with NOD2	Homo sapiens	physical association	2	1933738523437330	IDB-185734; BIOGRID-833126	protein - protein	reviewed	2013-07-09
188326	CHUK interacts with IKBKAP	Homo sapiens	physical association	2	975105910094049	BIOGRID-317360; IDB-156242; BIOGRID-314672	protein - protein	reviewed	2012-02-14
178557	BYSL interacts with HMBOX1	Homo sapiens	physical association	1	25416956	IDB-2061611	protein - protein	reviewed	2015-05-31
178545	BYSL interacts with VPS37B	Homo sapiens	physical association	1	25416956	IDB-2061612	protein - protein	reviewed	2015-05-31
60600	ARHGAP21 physically associates with ARHGAP21	Homo sapiens	physical association	1	19211056	IDB-186709	protein - protein	reviewed	2010-01-17
194614	TRIM23 interacts with WDR25	Homo sapiens	physical association	1	25416956	IDB-2061203	protein - protein	reviewed	2015-03-22
398550	TRIM23 interacts with C8orf33	Homo sapiens	physical association	1	25416956	IDB-2061201	protein - protein	reviewed	2015-03-22
178568	BYSL interacts with GMCL1	Homo sapiens	physical association	1	25416956	IDB-2061609	protein - protein	reviewed	2015-05-31
178551	BYSL interacts with NECAB2	Homo sapiens	physical association	1	25416956	IDB-2061604	protein - protein	reviewed	2015-05-31
178555	BYSL interacts with MTUS2	Homo sapiens	physical association	1	25416956	IDB-2061603	protein - protein	reviewed	2015-05-31
178552	BYSL interacts with CDCA7L	Homo sapiens	physical association	1	25416956	IDB-2061606	protein - protein	reviewed	2015-05-31
256004	BYSL interacts with THAP1	Homo sapiens	physical association	1	25416956	IDB-2061605	protein - protein	reviewed	2015-05-31
305101	Phosphorylation of 25745 by 105825	Homo sapiens	dephosphorylation reaction	1	10206983	IDB-156964	protein - protein	reviewed	2009-05-24
128107	AES interacts with TRIM26	Homo sapiens	physical association	1	25416956	IDB-2060730	protein - protein	reviewed	2015-01-18
219097	AES interacts with BHLHE40	Homo sapiens	physical association	1	25416956	IDB-2060733	protein - protein	reviewed	2015-01-18
437408	AES interacts with SOX5	Homo sapiens	physical association	1	25416956	IDB-2060723	protein - protein	reviewed	2015-01-18
[truncated: 459 more rows]

## Sheet: 458 Interac.  immunity
Query Xref	Query Name	Interactions	Fullname	Species	Interaction Type	Interactor Types	Tissue	Cell Type	Supporting Publications	PMID	Source Database ID	Details
ENSG00000204389	HSPA1A	RELA :: HSPA1A	RELA physically interacts with HSPA1A	Homo sapiens	physical interaction	protein - protein	acute lymphoblastic leukemia cell line	T cell	1	9250404;	IDB-117093;	Details
ENSG00000143376	SNX27	CYTH1 :: SNX27	CYTH1 interacts with SNX27	Homo sapiens	physical association	protein - protein	acute lymphoblastic leukemia cell line	natural killer cell	1	17577583;	IDB-155394;	Details
ENSG00000143376	SNX27	CYTIP :: SNX27	CYTIP interacts with SNX27	Homo sapiens	physical association	protein - protein	acute lymphoblastic leukemia cell line	natural killer cell	1	17577583;	IDB-155393;	Details
ENSG00000213341	CHUK	ETS1 :: CHUK	ETS1 physically interacts with CHUK	Homo sapiens	physical interaction	protein - dna	acute lymphoblastic leukemia cell line	B cell	1	15469934;	IDB-115954; IDB-115953;	Details
ENSG00000134954	ETS1	TP53 :: ETS1	TP53 physically interacts with ETS1	Homo sapiens	physical interaction	protein - protein	acute lymphoblastic leukemia cell line	B cell	1	15469934;	IDB-115955; IDB-115956;	Details
ENSG00000197471	SPN	LGALS1 :: SPN	LGALS1 interacts with SPN	Homo sapiens	physical association	protein - protein	acute lymphoblastic leukemia cell line, monocyte-derived dendritic cell	T cell, dendritic cell	3	19635795 10490978 17015718;	IDB-188787; BIOGRID-317239; IDB-188773; IDB-189764;	Details
ENSG00000173039	RELA	IRF4 :: RELA	IRF4 interacts with RELA	Homo sapiens	transcriptional regulation	protein - dna	ascites	B cell	1	17785208;	IDB-185458; IDB-185457;	Details
ENSG00000026103	FAS	BTK :: FAS	BTK physically interacts with FAS	Homo sapiens	physical interaction	protein - protein	B-cell acute lymphoblastic leukemia cell	B cell	1	9880544;	IDB-114624;	Details
ENSG00000101017	CD40	TNFSF13B :: CD40	TNFSF13B physically interacts with CD40	Homo sapiens	physical interaction	protein - dna	B-cell lymphoma cell	B cell	1	17567982;	IDB-117006; IDB-117007;	Details
ENSG00000101017	CD40	BCL2A1 :: CD40	BCL2A1 physically interacts with CD40	Homo sapiens	physical interaction	protein - dna	B-cell lymphoma cell	B cell	1	17567982;	IDB-117015; IDB-117014;	Details
ENSG00000118513	MYB	MYB	MYB physically associates with MYB	Homo sapiens	physical association	protein - dna	B-cell lymphoma cell	B cell	2	1944282 18093978;	IDB-185001;	Details
ENSG00000136869	TLR4	LY86 :: TLR4	LY86 physically interacts with TLR4	Homo sapiens	physical interaction	protein - protein	B-lymphoblast		1	11584270;	IDB-114679;	Details
ENSG00000056972	TRAF3IP2	TNFRSF13C :: TRAF3 :: TRAF3IP2	Complex of 3 interactors	Homo sapiens	physical association	protein - protein	B-lymphoblastoid cell line	lymphocyte	1	15485634;	IDB-188528;	Details
ENSG00000126456	IRF3	IRF3 :: CREBBP	IRF3 interacts with CREBBP	Homo sapiens	physical association	protein - protein	B-lymphoblastoid cell line, embryonic kidney cell line, kidney cell line, peripheral blood mononuclear cell, monocyte-derived dendritic cell, cervical cancer cell line, peripheral blood, monocyte, uterine adenocarcinoma cell line, uterine adenocarcinoma cell	epithelial cell, macrophage, dendritic cell, B cell, monocyte	22	18309294 9660935 10082512 15502848 10521456 17761676 15107417 17126870 17138826 16155125 14668346 17296604 17015689 11314014 16154084 15582653 19218087 9488451 21903422 9566918 25002588 20581830;	BIOGRID-683655; IDB-185191; BIOGRID-860707; BIOGRID-863601; BIOGRID-853836; IDB-1634306; BIOGRID-798331; BIOGRID-855626; IDB-157580; BIOGRID-798422; IDB-185232; IDB-185233; IDB-185253; BIOGRID-853632; BIOGRID-816517; BIOGRID-858121; IDB-185166; IDB-186292; BIOGRID-816519; IDB-185359; IDB-185178; IDB-185319; EBI-7830896; BIOGRID-861086; BIOGRID-603729; IDB-185276; IDB-185165; IDB-185336; BIOGRID-7…	Details
ENSG00000115325	DOK1	IKBKB :: DOK1	IKBKB physically interacts with DOK1	Homo sapiens	physical interaction	protein - protein	B-lymphoblastoid cell line, kidney cell line	B cell	1	15574499;	IDB-113900; IDB-113901;	Details
ENSG00000101017	CD40	TRAF3 :: CD40	TRAF3 interacts with CD40	Homo sapiens	physical association	protein - protein	B-lymphoblastoid cell line, ovary, saphenous vein	epithelial cell, B cell, blood vessel endothelial cell	15	17332487 9718306 9133417 10318845 7527023 16260598 17878343 12220533 10352240 21041727 19667091 9168896 12637493 11562359 10428814;	IDB-118951; BIOGRID-717646; DIP-75870E; BIOGRID-721885; BIOGRID-718066; BIOGRID-697079; BIOGRID-722921; IDB-118820; IDB-118950; BIOGRID-718589; BIOGRID-717491; IDB-118829; BIOGRID-691326; IDB-118919; BIOGRID-718663; BIOGRID-304278; BIOGRID-720094;	Details
ENSG00000168310	IRF2	IRF8 :: IRF2	IRF8 interacts with IRF2	Homo sapiens	physical association	protein - protein	B-lymphocyte cell line	lymphocyte	1	7768900;	IDB-157167; BIOGRID-317892;	Details
ENSG00000197122	SRC	WBP11 :: SRC	WBP11 physically interacts with SRC	Homo sapiens	physical interaction	protein - protein	B-lymphocyte cell line	B cell	1	11375989;	IDB-114712;	Details
ENSG00000158517	NCF1	WBP11 :: NCF1	WBP11 physically interacts with NCF1	Homo sapiens	physical interaction	protein - protein	B-lymphocyte cell line	B cell	1	11375989;	IDB-114710;	Details
ENSG00000082512	TRAF5	CAMLG :: TRAF5	CAMLG interacts with TRAF5	Homo sapiens	physical association	protein - protein	B-lymphoma cell line	B cell	1	20676093;	IDB-223387;	Details
ENSG00000213341	CHUK	NFKBIA :: IKBKB :: CHUK	Complex of 3 interactors	Homo sapiens	phosphorylation	protein - protein	B-lymphoma cell line, kidney cell line	B cell	2	16737960 16023083;	IDB-116384; IDB-116359;	Details
ENSG00000082512	TRAF5	TRAF5 :: CD40	TRAF5 interacts with CD40	Homo sapiens	physical association	protein - protein	B-lymphoma cell line, saphenous vein	blood vessel endothelial cell, B cell	5	17332487 20676093 12220533 11562359 21041727;	BIOGRID-718064; IDB-223371; IDB-118821; BIOGRID-722922; BIOGRID-717648; BIOGRID-827215;	Details
ENSG00000134308	YWHAQ	ITGB2 :: YWHAQ	ITGB2 interacts with YWHAQ	Homo sapiens	physical association	protein - protein	blood	T cell	1	16301335;	IDB-190017;	Details
ENSG00000136634	IL10	SP1 :: IL10	SP1 interacts with IL10	Homo sapiens	transcriptional regulation	protein - dna	blood	B cell	1	20072143;	IDB-187189;	Details
ENSG00000136634	IL10	RELA :: IL10	RELA interacts with IL10	Homo sapiens	physical association	protein - dna	bone marrow	dendritic cell	1	19122653;	IDB-185890;	Details
ENSG00000104856	RELB	CCL22 :: RELB	CCL22 interacts with RELB	Homo sapiens	physical association	protein - dna	bone marrow	dendritic cell	2	19122653 12820969;	IDB-225825; IDB-185889;	Details
ENSG00000104856	RELB	RELB :: RELA	RELB interacts with RELA	Homo sapiens	physical association	protein - protein	bone marrow	dendritic cell	4	14743216 19122653 21884980 25241761;	IDB-185883; BIOGRID-658507; EBI-6590292; DIP-44937E; BIOGRID-243377; BIOGRID-658510;	Details
ENSG00000173039	RELA	IL23A :: RELA	IL23A interacts with RELA	Homo sapiens	physical association	protein - dna	bone marrow, peripheral blood	dendritic cell	2	19122653 20876114;	IDB-185891; IDB-189773;	Details
ENSG00000197943	PLCG2	PLCG2	PLCG2 physically interacts with PLCG2	Homo sapiens	physical interaction	protein - protein	blood	platelet	1	10469124;	IDB-116097;	Details
ENSG00000213658	LAT	PTPN1 :: LAT	PTPN1 physically interacts with LAT	Homo sapiens	physical interaction	protein - protein	blood	platelet	1	12857726;	IDB-117660;	Details
ENSG00000196396	PTPN1	SRC :: PTPN1	SRC physically interacts with PTPN1	Homo sapiens	physical interaction	protein - protein	blood	platelet	2	12857726 9600099;	IDB-117663; BIOGRID-853164;	Details
ENSG00000067606	PRKCZ	PRKCZ	Phosphorylation of 86108 by 86108	Homo sapiens	phosphorylation reaction	protein - protein	blood	neutrophil	2	11078718 15665819;	IDB-120711; IDB-118776; IDB-120715;	Details
ENSG00000112062	MAPK14	CASP8 :: MAPK14	CASP8 physically interacts with MAPK14	Homo sapiens	physical interaction	protein - protein	blood	neutrophil	1	14970175;	IDB-114802;	Details
ENSG00000112062	MAPK14	CASP8 :: MAPK14	Phosphorylation of 78534 by 84613	Homo sapiens	phosphorylation	protein - protein	blood	neutrophil	1	14970175;	IDB-114804;	Details
ENSG00000163932	PRKCD	TNFRSF1A :: PRKCD	TNFRSF1A physically interacts with PRKCD	Homo sapiens	physical interaction	protein - protein	blood	neutrophil	2	11078718 15115707;	IDB-118781; IDB-118765; BIOGRID-824581;	Details
ENSG00000163932	PRKCD	PRKCD	Phosphorylation of 40082 by 40082	Homo sapiens	phosphorylation reaction	protein - protein	blood	neutrophil	2	17603046 11078718;	MINT-5010423; IDB-118773;	Details
ENSG00000154229	PRKCA	PRKCA	Phosphorylation of 65194 by 65194	Homo sapiens	phosphorylation reaction	protein - protein	blood	neutrophil	1	11078718;	IDB-118774;	Details
ENSG00000166501	PRKCB	PRKCB	Phosphorylation of 20895 by 20895	Homo sapiens	phosphorylation reaction	protein - protein	blood	neutrophil	1	11078718;	IDB-118775;	Details
ENSG00000163932	PRKCD	TNFRSF1A :: PRKCD	Phosphorylation of 13807 by 40082	Homo sapiens	phosphorylation	protein - protein	blood	neutrophil	1	11078718;	IDB-118768;	Details
ENSG00000166501	PRKCB	TNFRSF1A :: PRKCB	TNFRSF1A physically interacts with PRKCB	Homo sapiens	physical interaction	protein - protein	blood	neutrophil	1	11078718;	IDB-118767;	Details
ENSG00000026103	FAS	FAS :: CASP8	FAS interacts with CASP8	Homo sapiens	physical association	protein - protein	breast adenocarcinoma cell line, histiocytic lymphoma cell, T-lymphocyte cell line, kidney cell line, prostate adenocarcinoma cell	epithelial cell, monocyte, T cell	6	12721308 10196099 9208847 17047155 17898872 15665818;	BIND-215100; IDB-185017; BIND-177730; IDB-185061; IDB-115484; IDB-185045; IDB-185062;	Details
ENSG00000143390	RFX5	HLA-DRA :: RFX5	HLA-DRA interacts with RFX5	Homo sapiens	physical association	protein - dna	Burkitt lymphoma cell line	lymphocyte	2	12933903 10072067;	IDB-187217;	Details
ENSG00000143390	RFX5	CIITA :: RFX5	CIITA interacts with RFX5	Homo sapiens	physical association	protein - dna	Burkitt lymphoma cell line	lymphocyte	1	18437201;	IDB-184984;	Details
ENSG00000086967	MYBPC2	CIITA :: MYBPC2	CIITA interacts with MYBPC2	Homo sapiens	physical association	protein - dna	Burkitt lymphoma cell line	lymphocyte	1	18437201;	IDB-184987;	Details
ENSG00000234127	TRIM26	CIITA :: TRIM26	CIITA interacts with TRIM26	Homo sapiens	physical association	protein - dna	Burkitt lymphoma cell line	lymphocyte	1	18437201;	IDB-184982;	Details
ENSG00000019582	CD74	CIITA :: CD74	CIITA interacts with CD74	Homo sapiens	physical association	protein - dna	Burkitt lymphoma cell line	lymphocyte	1	18437201;	IDB-184991;	Details
ENSG00000204287	HLA-DRA	CIITA :: HLA-DRA	CIITA interacts with HLA-DRA	Homo sapiens	physical association	protein - dna	Burkitt lymphoma cell line	lymphocyte	2	12933903 18437201;	IDB-184990;	Details
ENSG00000137265	IRF4	CIITA :: IRF4	CIITA interacts with IRF4	Homo sapiens	transcriptional regulation	protein - dna	Burkitt lymphoma cell line	lymphocyte	1	15242870;	IDB-185379;	Details
ENSG00000137265	IRF4	MS4A1 :: IRF4	MS4A1 interacts with IRF4	Homo sapiens	physical association	protein - dna	Burkitt lymphoma cell line	lymphocyte	1	12676954;	IDB-185372;	Details
ENSG00000071564	TCF3	CIITA :: TCF3	CIITA interacts with TCF3	Homo sapiens	physical association	protein - dna	Burkitt lymphoma cell line	lymphocyte	1	15242870;	IDB-185381;	Details
ENSG00000137265	IRF4	CD68 :: IRF4	CD68 interacts with IRF4	Homo sapiens	physical association	protein - dna	Burkitt lymphoma cell line	lymphocyte	2	16272311 12676954;	IDB-185371;	Details
ENSG00000137265	IRF4	FCER2 :: IRF4	FCER2 interacts with IRF4	Homo sapiens	transcriptional regulation	protein - dna	Burkitt lymphoma cell line	lymphocyte	1	10601358;	IDB-185400;	Details
ENSG00000101412	E2F1	RB1 :: E2F1	RB1 interacts with E2F1	Homo sapiens	physical association	protein - protein	Burkitt lymphoma cell line	lymphoblast	26	11713253 10523633 12598654 8657117 9468140 7739537 8255752 8816798 8230483 9422723 8896460 10869426 1638634 9632788 8816797 15619620 8346196 15837424 15949438 11090181 16249186 16374512 9315635 9400991 7828850 23472054;	BIND-144615; BIOGRID-733493; DIP-40148E; BIND-54877; BIOGRID-857539; BIND-153134; BIND-171738; BIOGRID-283328; MINT-73329; BIOGRID-314703; EBI-8040048; BIOGRID-860078; BIOGRID-287853; IDB-114294; BIOGRID-715321; BIOGRID-816515; BIOGRID-800176; BIOGRID-314198; BIOGRID-823065; BIOGRID-726843; BIOGRID-823042; BIND-194737; BIOGRID-806522; BIOGRID-1028336; BIND-300861; BIND-262774; BIOGRID-274711;	Details
ENSG00000118503	TNFAIP3	IRF7 :: TNFAIP3	IRF7 interacts with TNFAIP3	Homo sapiens	physical association	protein - protein	Burkitt lymphoma cell line	B cell	1	20392859;	IDB-188053; BIOGRID-592804; IDB-188052; BIOGRID-592803;	Details
ENSG00000101412	E2F1	E2F1 :: PHB	E2F1 physically interacts with PHB	Homo sapiens	physical interaction	protein - protein	Burkitt lymphoma cell line	B cell	2	10523633 14637159;	BIOGRID-252893; IDB-114292; BIOGRID-301650;	Details
ENSG00000104814	MAP4K1	MAP3K1 :: MAP4K1	Phosphorylation of 22000 by 49296	Homo sapiens	phosphorylation	protein - protein	Burkitt lymphoma cell line	B cell	1	8824585;	IDB-115297;	Details
ENSG00000019582	CD74	IRF8 :: CD74	IRF8 interacts with CD74	Homo sapiens	physical association	protein - dna	Burkitt lymphoma cell line	B cell	1	22096565;	IDB-226090;	Details
ENSG00000140968	IRF8	PSMB10 :: IRF8	PSMB10 interacts with IRF8	Homo sapiens	physical association	protein - dna	Burkitt lymphoma cell line	B cell	1	22096565;	IDB-226084;	Details
ENSG00000140968	IRF8	NR1H3 :: IRF8	NR1H3 interacts with IRF8	Homo sapiens	physical association	protein - dna	Burkitt lymphoma cell line	B cell	1	22096565;	IDB-226089;	Details
ENSG00000112799	LY86	IRF8 :: LY86	IRF8 interacts with LY86	Homo sapiens	physical association	protein - dna	Burkitt lymphoma cell line	B cell	1	22096565;	IDB-226087;	Details
ENSG00000112343	TRIM38	IRF8 :: TRIM38	IRF8 interacts with TRIM38	Homo sapiens	physical association	protein - dna	Burkitt lymphoma cell line	B cell	1	22096565;	IDB-226086;	Details
ENSG00000140968	IRF8	RNF216 :: IRF8	RNF216 interacts with IRF8	Homo sapiens	physical association	protein - dna	Burkitt lymphoma cell line	B cell	1	22096565;	IDB-226079;	Details
ENSG00000067066	SP100	IRF8 :: SP100	IRF8 interacts with SP100	Homo sapiens	physical association	protein - dna	Burkitt lymphoma cell line	B cell	1	22096565;	IDB-226077;	Details
ENSG00000104921	FCER2	RBPJ :: FCER2	RBPJ interacts with FCER2	Homo sapiens	physical association	protein - dna	Burkitt lymphoma cell line	B cell	1	19487031;	IDB-225546;	Details
ENSG00000112486	CCR6	CCL20 :: CCR6	CCL20 interacts with CCR6	Homo sapiens	physical association	protein - protein	Burkitt lymphoma cell line	B cell	1	9169459;	IDB-226354;	Details
ENSG00000204628	GNB2L1	IFNAR2 :: GNB2L1	IFNAR2 interacts with GNB2L1	Homo sapiens	physical association	protein - protein	Burkitt lymphoma cell line		1	11046044;	IDB-156721; IDB-156720; BIOGRID-303774; IDB-156719;	Details
ENSG00000128604	IRF5	IRF7 :: IRF5	IRF7 interacts with IRF5	Homo sapiens	physical association	protein - protein	Burkitt lymphoma cell line, fibrosarcoma cell line, breast adenocarcinoma cell line, ascites	epithelial cell, B cell	2	16140744 12600985;	IDB-157093; IDB-157094; IDB-157092; IDB-185503;	Details
ENSG00000167085	PHB	PHB :: RB1	PHB physically interacts with RB1	Homo sapiens	physical interaction	protein - protein	Burkitt lymphoma cell line, histiocytic lymphoma cell	monocyte, B cell	3	10523633 15485920 10376528;	BIOGRID-316648; IDB-114289; IDB-114389; IDB-114293;	Details
ENSG00000168310	IRF2	CIITA :: IRF2	CIITA interacts with IRF2	Homo sapiens	transcriptional regulation	protein - dna	Burkitt lymphoma cell line, kidney	lymphocyte, fibroblast	3	16982896 15950283 10557076;	IDB-157552; IDB-157553; IDB-157568;	Details
ENSG00000145386	CCNA2	TSC2 :: CCNA2	TSC2 interacts with CCNA2	Homo sapiens	physical association	protein - protein	carcinoma cell line, chronic myeloid leukemia cell	lymphocyte	1	11444800;	IDB-120034; IDB-120021;	Details
ENSG00000170312	CDK1	TSC2 :: CDK1	TSC2 interacts with CDK1	Homo sapiens	physical association	protein - protein	carcinoma cell line, chronic myeloid leukemia cell, embryonic kidney cell line	epithelial cell, lymphocyte	1	11444800;	IDB-155501; IDB-185114; IDB-120033; IDB-120031;	Details
ENSG00000185507	IRF7	IRF7	IRF7 physically interacts with IRF7	Homo sapiens	physical interaction	protein - dna	cervical cancer cell line, peripheral blood mononuclear cell	mononuclear cell, epithelial cell	2	15664995 18617992;	IDB-185066; IDB-185055;	Details
ENSG00000126456	IRF3	IRF7 :: IRF3	IRF7 physically interacts with IRF3	Homo sapiens	physical interaction	protein - dna	cervical cancer cell line, peripheral blood mononuclear cell	mononuclear cell, epithelial cell	2	15664995 18617992;	IDB-185056; IDB-185065;	Details
ENSG00000213619	NDUFS3	MT-ND6 :: NDUFS3	MT-ND6 interacts with NDUFS3	Homo sapiens	physical association	protein - protein	chronic myeloid leukemia cell	lymphocyte	1	18485875;	IDB-156681; BIOGRID-671496;	Details
ENSG00000120805	ARL1	LYL1 :: ARL1	LYL1 interacts with ARL1	Homo sapiens	physical association	protein - dna	chronic myeloid leukemia cell line	lymphocyte	1	18160048;	IDB-224800;	Details
ENSG00000104903	LYL1	PDCD6IP :: LYL1	PDCD6IP interacts with LYL1	Homo sapiens	physical association	protein - dna	chronic myeloid leukemia cell line	lymphocyte	1	18160048;	IDB-224792;	Details
ENSG00000184349	EFNA5	LYL1 :: EFNA5	LYL1 interacts with EFNA5	Homo sapiens	physical association	protein - dna	chronic myeloid leukemia cell line	lymphocyte	1	18160048;	IDB-224799;	Details
ENSG00000112697	TMEM30A	LYL1 :: TMEM30A	LYL1 interacts with TMEM30A	Homo sapiens	physical association	protein - dna	chronic myeloid leukemia cell line	lymphocyte	1	18160048;	IDB-224704;	Details
ENSG00000104903	LYL1	BCKDK :: LYL1	BCKDK interacts with LYL1	Homo sapiens	physical association	protein - dna	chronic myeloid leukemia cell line	lymphocyte	1	18160048;	IDB-224700;	Details
ENSG00000184220	CMSS1	LYL1 :: CMSS1	LYL1 interacts with CMSS1	Homo sapiens	physical association	protein - dna	chronic myeloid leukemia cell line	lymphocyte	1	18160048;	IDB-224780;	Details
ENSG00000104903	LYL1	CRELD2 :: LYL1	CRELD2 interacts with LYL1	Homo sapiens	physical association	protein - dna	chronic myeloid leukemia cell line	lymphocyte	1	18160048;	IDB-224796; IDB-224782;	Details
ENSG00000104903	LYL1	C18orf54 :: LYL1	C18orf54 interacts with LYL1	Homo sapiens	physical association	protein - dna	chronic myeloid leukemia cell line	lymphocyte	1	18160048;	IDB-224779;	Details
ENSG00000083535	PIBF1	LYL1 :: PIBF1	LYL1 interacts with PIBF1	Homo sapiens	physical association	protein - dna	chronic myeloid leukemia cell line	lymphocyte	1	18160048;	IDB-224778;	Details
[truncated: 375 more rows]

## Sheet: 336 DEG in 458 interac. immun.
ovi. Ensembl Gene ID	Hum. Ensembl ID	Gene Name	description	logFC(T2/T1)	adj.P.Val	Note: T1 represents pre-infection. T2 represents 1 wpi
[truncated: 336 more rows]
