# Supplementary material for: Network Analysis of the Systemic Response to Fasciola hepatica Infection in Sheep Reveals Changes in Fibrosis, Apoptosis, Toll-Like Receptors 3/4, and B Cell Function
Source: Front Immunol. 2017 Apr 25;8:485. doi: 10.3389/fimmu.2017.00485 (PMC5403899; doi:10.3389/fimmu.2017.00485)
Supplement: Table S2 — InnateDB-curated molecular interactions and associated DEG from chronic stage of Fasciola hepatica infection. [file Data_Sheet_2.XLSX]

## Sheet: Description
Table S2 includes two parts:
(1) 224 InnateDB-curated interactions generated from samples representing the chronic stage of Fasciola hepatica infection.
(2) 186 distinct DEG involved in these 224 interactions.

## Sheet: 224 InnateDB-curated interac.
Query Xref	Query Name	Interactions	Fullname	Species	Interaction Type	Interactor Types	Tissue	Cell Type	Supporting Publications	PMID	Source Database ID	Details
ENSG00000073861	TBX21	TBX21 :: IFNG	TBX21 interacts with IFNG	Homo sapiens	physical association	protein - dna	peripheral blood	T-helper 1 cell	1	23232398;	IDB-1632071;	Details
ENSG00000073861	TBX21	TBX21 :: BATF	TBX21 interacts with BATF	Homo sapiens	physical association	protein - dna	peripheral blood	T-helper 1 cell	1	23232398;	IDB-1632079;	Details
ENSG00000020633	RUNX3	TBX21 :: RUNX3	TBX21 interacts with RUNX3	Homo sapiens	physical association	protein - dna	peripheral blood	T-helper 1 cell	1	23232398;	IDB-1632095;	Details
ENSG00000055208	TAB2	RIPK1 :: TAB2	RIPK1 physically interacts with TAB2	Homo sapiens	physical interaction	protein - protein	T-lymphocyte cell line, kidney cell line	T cell	2	15327770 16603398;	IDB-185091; IDB-185006;	Details
ENSG00000177606	JUN	FOS :: JUN	FOS interacts with JUN	Homo sapiens	physical association	protein - protein	T-lymphocyte cell line	T cell	10	18823978 18848838 18619508 11431474 20410304 8617242 16055710 |18823978| |18848838| 23602568;	BIOGRID-674245; BIOGRID-905190; EBI-8674400; IDB-187170; BIOGRID-674246; BIOGRID-426818; BIOGRID-534347; MINT-68804; BIOGRID-534348;	Details
ENSG00000111537	IFNG	PHF11 :: IFNG	PHF11 interacts with IFNG	Homo sapiens	physical association	protein - dna	T-lymphocyte cell line	T cell	1	20421878;	IDB-1635401;	Details
ENSG00000117707	PROX1	IFNG :: PROX1	IFNG interacts with PROX1	Homo sapiens	physical association	protein - dna	T-lymphocyte cell line	T cell	1	19160541;	IDB-184970;	Details
ENSG00000121022	COPS5	CARD11 :: COPS5	CARD11 interacts with COPS5	Homo sapiens	physical association	protein - protein	T-lymphocyte cell line	T cell	1	19444310;	IDB-186781; BIOGRID-589913; BIOGRID-589924;	Details
ENSG00000136826	KLF4	KLF4 :: BCL2	KLF4 interacts with BCL2	Homo sapiens	physical association	protein - dna	T-lymphocyte cell line	T cell	1	25644173;	IDB-2060914;	Details
ENSG00000198821	CD247	CASP3 :: CD247	Cleavage reaction involving CASP3 and CD247	Homo sapiens	protein cleavage	protein - protein	T-lymphocyte cell line	T cell	1	12208735;	IDB-156845; IDB-156846; IDB-156844; IDB-156847;	Details
ENSG00000138795	LEF1	BCL2 :: LEF1	BCL2 interacts with LEF1	Homo sapiens	physical association	protein - dna	T-lymphocyte cell line	T cell	1	21795403;	IDB-649665;	Details
ENSG00000089685	BIRC5	LEF1 :: BIRC5	LEF1 interacts with BIRC5	Homo sapiens	physical association	protein - dna	T-lymphocyte cell line	T cell	1	21795403;	IDB-649667;	Details
ENSG00000177606	JUN	IFNG :: JUN	IFNG interacts with JUN	Homo sapiens	physical association	protein - dna	peripheral blood mononuclear cell	T cell	2	15522880 18641343;	IDB-186855; IDB-186854; IDB-120145;	Details
ENSG00000204580	DDR1	DDR1 :: COL1A1	DDR1 interacts with COL1A1	Homo sapiens	physical association	protein - protein	peripheral blood	T cell	1	21815193;	IDB-1634385;	Details
ENSG00000177606	JUN	JUN :: MAPK8	Phosphorylation of 99221 by 73479	Homo sapiens	phosphorylation	protein - protein	ovary cell line, kidney cell line, T-lymphocyte cell line	T cell	9	16291755 16007099 8001819 16824735 12963725 11809792 8654373 18617513 19527717;	EBI-7057267; IDB-118477; IDB-115111; IDB-115031; IDB-115210; IDB-116360; IDB-117627; IDB-115227; IDB-115033; EBI-960011;	Details
ENSG00000105402	NAPA	NAPA :: STX4	NAPA interacts with STX4	Homo sapiens	physical association	protein - protein	embryonic kidney cell line	T cell	1	16189514;	BIOGRID-126352; IDB-189598;	Details
ENSG00000108821	COL1A1	SMAD4 :: COL1A1	SMAD4 interacts with COL1A1	Homo sapiens	transcriptional regulation	protein - dna	hepatic stellate cell line	stellate cell	1	19558215;	IDB-188877; IDB-188876;	Details
ENSG00000108821	COL1A1	SMAD4 :: COL1A1	SMAD4 interacts with COL1A1	Homo sapiens	physical association	protein - dna	hepatic stellate cell line	stellate cell	1	19558215;	IDB-188838;	Details
ENSG00000107643	MAPK8	SERPINB3 :: MAPK8	SERPINB3 physically interacts with MAPK8	Homo sapiens	physical interaction	protein - protein	oral squamous cell carcinoma cell line	squamous epithelial cell	1	16549498;	IDB-115146; BIOGRID-844035;	Details
ENSG00000055208	TAB2	TAB2 :: MAP3K7	TAB2 interacts with MAP3K7	Homo sapiens	physical association	protein - protein	peripheral blood mononuclear cell	neutrophil	22	16845370 14743216 20200282 14633987 14670075 10882101 16603398 19955178 21903422 19026643 22167179 17384642 12242293 20538596 19556242 20194509 19232515 12609980 22081109 24061540 24270572 22158122;	EBI-7536699; DIP-44951E; BIOGRID-252722; BIOGRID-594237; BIOGRID-715824; IDB-188344; BIOGRID-692089; BIOGRID-252727; BIOGRID-695377; IDB-188343; BIOGRID-725677; BIOGRID-727333; BIOGRID-904202; MINT-2842686; BIOGRID-317329; BIOGRID-676261; BIOGRID-486682; BIOGRID-931820; BIOGRID-486686; BIOGRID-726642; MINT-8303915; BIOGRID-676241; BIOGRID-727223; BIOGRID-695379; BIOGRID-573963; BIOGRID-594243; BI…	Details
ENSG00000149269	PAK1	RAC1 :: PAK1	RAC1 physically interacts with PAK1	Homo sapiens	physical interaction	protein - protein		neutrophil	13	11950930 9032259 10224076 20936779 12879077 9535855 12650940 22117219 15735674 15975516 15864311 15652748 12944407;	BIOGRID-464539; BIOGRID-255988; BIND-300906; EBI-7581658; BIOGRID-259744; MINT-49675; BIND-314435; BIOGRID-316966; IDB-117355; MINT-8320267; BIND-297477; BIND-263475; IDB-117577; BIND-199758; EBI-8300544;	Details
ENSG00000187554	TLR5	IRAK1 :: TLR5	IRAK1 physically interacts with TLR5	Homo sapiens	physical interaction	protein - protein	peripheral blood	monocyte	1	11953430;	IDB-114011;	Details
ENSG00000102606	ARHGEF7	RAC1 :: ARHGEF7	RAC1 interacts with ARHGEF7	Homo sapiens	physical association	protein - protein	peripheral blood	monocyte	2	18684957 16492808;	EBI-8084064; EBI-8083922; MINT-7145361; MINT-7145257; MINT-7145235; MINT-7145306; IDB-968031; EBI-8083975; EBI-8084009;	Details
ENSG00000136869	TLR4	IRF4 :: TLR4	IRF4 interacts with TLR4	Homo sapiens	physical association	protein - dna	histiocytic lymphoma cell, peripheral blood	monocyte	1	12676954;	IDB-185369; IDB-185368;	Details
ENSG00000276409	CCL14	CCL14 :: FOS	CCL14 interacts with FOS	Homo sapiens	physical association	protein - dna	histiocytic lymphoma cell	monocyte	1	16364464;	IDB-225560; IDB-225565;	Details
ENSG00000276409	CCL14	JUN :: CCL14	JUN interacts with CCL14	Homo sapiens	physical association	protein - dna	histiocytic lymphoma cell	monocyte	1	16364464;	IDB-225530; IDB-225564;	Details
ENSG00000160691	SHC1	ARHGEF7 :: SHC1	ARHGEF7 interacts with SHC1	Homo sapiens	physical association	protein - protein		mesangial cell	1	18385518;	IDB-188765;	Details
ENSG00000104903	LYL1	RFX2 :: LYL1	RFX2 interacts with LYL1	Homo sapiens	physical association	protein - dna	chronic myeloid leukemia cell line	lymphocyte	1	18160048;	IDB-224687;	Details
ENSG00000124570	SERPINB6	LYL1 :: SERPINB6	LYL1 interacts with SERPINB6	Homo sapiens	physical association	protein - dna	chronic myeloid leukemia cell line	lymphocyte	1	18160048;	IDB-224795;	Details
ENSG00000138231	DBR1	LYL1 :: DBR1	LYL1 interacts with DBR1	Homo sapiens	physical association	protein - dna	chronic myeloid leukemia cell line	lymphocyte	1	18160048;	IDB-224705; IDB-224674;	Details
ENSG00000102109	PCSK1N	LYL1 :: PCSK1N	LYL1 interacts with PCSK1N	Homo sapiens	physical association	protein - dna	chronic myeloid leukemia cell line	lymphocyte	1	18160048;	IDB-224683;	Details
ENSG00000104903	LYL1	PLIN3 :: LYL1	PLIN3 interacts with LYL1	Homo sapiens	physical association	protein - dna	chronic myeloid leukemia cell line	lymphocyte	1	18160048;	IDB-224680;	Details
ENSG00000128714	HOXD13	LYL1 :: HOXD13	LYL1 interacts with HOXD13	Homo sapiens	physical association	protein - dna	chronic myeloid leukemia cell line	lymphocyte	1	18160048;	IDB-224703;	Details
ENSG00000012048	BRCA1	LYL1 :: BRCA1	LYL1 interacts with BRCA1	Homo sapiens	physical association	protein - dna	chronic myeloid leukemia cell line	lymphocyte	1	18160048;	IDB-224630;	Details
ENSG00000117318	ID3	LYL1 :: ID3	LYL1 interacts with ID3	Homo sapiens	transcriptional regulation	protein - dna	chronic myeloid leukemia cell line	lymphocyte	1	18160048;	IDB-224624;	Details
ENSG00000146038	DCDC2	LYL1 :: DCDC2	LYL1 interacts with DCDC2	Homo sapiens	physical association	protein - dna	chronic myeloid leukemia cell line	lymphocyte	1	18160048;	IDB-224783;	Details
ENSG00000104903	LYL1	CCDC149 :: LYL1	CCDC149 interacts with LYL1	Homo sapiens	physical association	protein - dna	chronic myeloid leukemia cell line	lymphocyte	1	18160048;	IDB-224784;	Details
ENSG00000137265	IRF4	STAT6 :: IRF4	STAT6 interacts with IRF4	Homo sapiens	physical association	protein - protein	Burkitt lymphoma cell line	lymphocyte	1	10601358;	IDB-185405; IDB-185404; BIOGRID-274733;	Details
ENSG00000177885	GRB2	PRKAB1 :: GRB2	PRKAB1 interacts with GRB2	Homo sapiens	physical association	protein - protein	hepatoma cell line	hepatocyte	2	17849173 18624398;	BIOGRID-593210; IDB-189019;	Details
ENSG00000149269	PAK1	PAK1	Phosphorylation of 65610 by 65610	Homo sapiens	phosphorylation	protein - protein	cervical cancer cell line	fibroblast, neutrophil	3	10995762 10980699 7618083;	IDB-117293; IDB-117340; IDB-117288;	Details
ENSG00000105701	FKBP8	FKBP8 :: BCL2	FKBP8 interacts with BCL2	Homo sapiens	physical association	protein - protein	cervical cancer cell line, embryonic fibroblast cell line	fibroblast, epithelial cell	4	17942410 12510191 15733859 15990872;	EBI-7497603; MINT-56636; IDB-120437; BIOGRID-797332; BIOGRID-814297; MINT-56637; IDB-120432; IDB-120434; EBI-7497727; MINT-56638; EBI-7497544; BIOGRID-797333; IDB-120435; BIOGRID-305851;	Details
ENSG00000184216	IRAK1	IRAK1	IRAK1 physically interacts with IRAK1	Homo sapiens	physical interaction	protein - protein	osteosarcoma cell line, kidney cell line	fibroblast	7	15647277 11259596 16024789 11397809 18524972 14625308 10383454;	BIOGRID-675391; IDB-113474; BIND-183247; IDB-113472; BIOGRID-675804; BIOGRID-317352; BIOGRID-696819; BIOGRID-721859; IDB-113473;	Details
ENSG00000104825	NFKBIB	IKBKB :: NFKBIB	IKBKB physically interacts with NFKBIB	Homo sapiens	physical interaction	protein - protein	kidney cell line	fibroblast	4	10320352 11470788 9346485 9689078;	IDB-117364; BIOGRID-316908; IDB-117240; BIOGRID-685139; BIND-178831;	Details
ENSG00000135341	MAP3K7	PEBP1 :: MAP3K7	PEBP1 physically interacts with MAP3K7	Homo sapiens	physical interaction	protein - protein	kidney	fibroblast	1	11585904;	IDB-114202;	Details
ENSG00000187554	TLR5	TLR4 :: TLR5	TLR4 physically interacts with TLR5	Homo sapiens	physical interaction	protein - protein	kidney	fibroblast	1	12794153;	IDB-113620;	Details
ENSG00000089220	PEBP1	IKBKB :: PEBP1	IKBKB physically interacts with PEBP1	Homo sapiens	physical interaction	protein - protein	kidney	fibroblast	1	11585904;	IDB-114248;	Details
ENSG00000055208	TAB2	MAP3K7 :: TAB2	MAP3K7 physically interacts with TAB2	Homo sapiens	physical interaction	protein - protein	kidney cell line, T-lymphocyte cell line, breast adenocarcinoma cell line	epithelial cell, T cell	10	15590691 14670075 10882101 17384642 12609980 18180283 16603398 11259596 8638164 18021073;	IDB-185092; IDB-185083; IDB-118552; IDB-114179; BIOGRID-721828; IDB-114332; IDB-114642; BIOGRID-675554; BIOGRID-317356; IDB-113733; IDB-114333;	Details
ENSG00000136869	TLR4	TLR4 :: LY96	TLR4 physically interacts with LY96	Homo sapiens	physical interaction	protein - protein	kidney cell line, peripheral blood, cervical cancer cell line	epithelial cell, pro-B cell	17	10359581 11435474 15557191 17056597 11976338 16272300 11160242 15694388 14607928 12960171 15728506 11593030 22433852 22532668 19060881 19252480 22474354;	DIP-80758E; IDB-113945; BIND-196655; IDB-113944; IDB-113949; IDB-113941; IDB-113938; IDB-113649; IDB-113948; IDB-113943; IDB-113939; IDB-113240; IDB-113940; IDB-649040; IDB-113942; IDB-113946; IDB-113947;	Details
ENSG00000160691	SHC1	GRB2 :: SHC1	GRB2 interacts with SHC1	Homo sapiens	physical association	protein - protein	neuroblastoma cell line, blood platelet, kidney cell line, breast adenocarcinoma cell line, embryonic kidney cell line, Burkitt lymphoma cell line	epithelial cell, platelet, B cell	38	15688026 9544989 11782427 16436051 15341520 10749687 7717978 11997181 10570290 11505033 8294403 10477741 9045692 8195171 10080542 12441060 11302736 11964172 7514169 8112292 12577067 8491186 8662733 8647288 9083103 9927207 12485888 10049786 19380743 8621719 9541596 8950973 9129019 9434624 9886492 21706016 8662998 23178716;	IDB-155770; MINT-49658; BIOGRID-298170; BIOGRID-303902; BIOGRID-286931; BIOGRID-276487; BIOGRID-675021; EBI-7474890; BIOGRID-288133; BIOGRID-727068; MINT-8401389; BIOGRID-726329; BIOGRID-675024; BIOGRID-277763; MINT-60983; BIOGRID-676980; EBI-8577621; BIOGRID-726639; BIOGRID-277764; BIOGRID-302801; BIOGRID-286915; BIOGRID-276486; IDB-188694; BIOGRID-276840; BIOGRID-734339; BIOGRID-904445; BIOGRID…	Details
ENSG00000135341	MAP3K7	MAP3K7 :: YWHAE	MAP3K7 interacts with YWHAE	Homo sapiens	physical association	protein - protein	liver cancer cell, embryonic kidney cell line, liver cell line	epithelial cell, hepatocyte	1	20462248;	BIOGRID-815925; BIOGRID-815939; IDB-188553; IDB-188559; IDB-188537; IDB-188563; IDB-188558;	Details
ENSG00000087074	PPP1R15A	DDIT3 :: PPP1R15A	DDIT3 interacts with PPP1R15A	Homo sapiens	physical association	protein - dna	glioma cell line, colorectal cancer cell line	epithelial cell, astrocyte	1	20038797;	IDB-187647; IDB-187648;	Details
ENSG00000101412	E2F1	SKP2 :: E2F1	SKP2 interacts with E2F1	Homo sapiens	transcriptional regulation	protein - dna	pancreatic duct, pancreatic adenocarcinoma cell line	epithelial cell of pancreas	1	17483325;	IDB-155787; IDB-157506;	Details
ENSG00000168283	BMI1	BMI1 :: PLRG1	BMI1 interacts with PLRG1	Homo sapiens	physical association	protein - protein	prostate gland	epithelial cell	1	24457600;	BIOGRID-929728; IDB-1633782;	Details
ENSG00000168283	BMI1	BMI1 :: CNBP	BMI1 interacts with CNBP	Homo sapiens	physical association	protein - protein	prostate gland	epithelial cell	1	24457600;	IDB-1633840; BIOGRID-929726; IDB-1633780;	Details
ENSG00000168283	BMI1	BMI1 :: RUVBL2	BMI1 interacts with RUVBL2	Homo sapiens	physical association	protein - protein	prostate gland	epithelial cell	1	24457600;	IDB-1633817; BIOGRID-929789;	Details
ENSG00000168283	BMI1	BMI1 :: TRIM25	BMI1 interacts with TRIM25	Homo sapiens	physical association	protein - protein	prostate gland	epithelial cell	1	24457600;	BIOGRID-929759; IDB-1633798;	Details
ENSG00000168283	BMI1	BMI1 :: RYBP	BMI1 interacts with RYBP	Homo sapiens	physical association	protein - protein	prostate gland	epithelial cell	2	22325352 24457600;	IDB-1633861; BIOGRID-671315; BIOGRID-671116; BIOGRID-929903; BIOGRID-671263; BIOGRID-671312;	Details
ENSG00000141543	EIF4A3	BMI1 :: EIF4A3	BMI1 interacts with EIF4A3	Homo sapiens	physical association	protein - protein	prostate gland	epithelial cell	1	24457600;	IDB-1633663; BIOGRID-929628;	Details
ENSG00000168283	BMI1	BMI1 :: SNW1	BMI1 interacts with SNW1	Homo sapiens	physical association	protein - protein	prostate gland	epithelial cell	1	24457600;	BIOGRID-929780; IDB-1633815;	Details
ENSG00000168283	BMI1	BMI1 :: SMU1	BMI1 interacts with SMU1	Homo sapiens	physical association	protein - protein	prostate gland	epithelial cell	1	24457600;	IDB-1633712; BIOGRID-929671;	Details
ENSG00000077549	CAPZB	BMI1 :: CAPZB	BMI1 interacts with CAPZB	Homo sapiens	physical association	protein - protein	prostate gland	epithelial cell	1	24457600;	IDB-1633797; BIOGRID-929758;	Details
ENSG00000168283	BMI1	BMI1 :: SRPK2	BMI1 interacts with SRPK2	Homo sapiens	physical association	protein - protein	prostate gland	epithelial cell	1	24457600;	IDB-1633795; BIOGRID-929754;	Details
ENSG00000168283	BMI1	BMI1 :: UPF1	BMI1 interacts with UPF1	Homo sapiens	physical association	protein - protein	prostate gland	epithelial cell	1	24457600;	IDB-1633638; BIOGRID-929601;	Details
ENSG00000168283	BMI1	BMI1 :: CIRBP	BMI1 interacts with CIRBP	Homo sapiens	physical association	protein - protein	prostate gland	epithelial cell	1	24457600;	IDB-1633699; BIOGRID-929660;	Details
ENSG00000168283	BMI1	BMI1 :: NDUFA4	BMI1 interacts with NDUFA4	Homo sapiens	physical association	protein - protein	prostate gland	epithelial cell	1	24457600;	BIOGRID-929843; IDB-1633838;	Details
ENSG00000168283	BMI1	BMI1 :: GCN1L1	BMI1 interacts with GCN1L1	Homo sapiens	physical association	protein - protein	prostate gland	epithelial cell	1	24457600;	BIOGRID-929699; IDB-1633732;	Details
ENSG00000204435	CSNK2B	BMI1 :: CSNK2B	BMI1 interacts with CSNK2B	Homo sapiens	physical association	protein - protein	prostate gland	epithelial cell	1	24457600;	BIOGRID-929820; IDB-1633833;	Details
ENSG00000168283	BMI1	BMI1 :: XRN2	BMI1 interacts with XRN2	Homo sapiens	physical association	protein - protein	prostate gland	epithelial cell	1	24457600;	IDB-1633781; BIOGRID-929727;	Details
ENSG00000174891	RSRC1	BMI1 :: RSRC1	BMI1 interacts with RSRC1	Homo sapiens	physical association	protein - protein	prostate gland	epithelial cell	1	24457600;	BIOGRID-929859; IDB-1633846;	Details
ENSG00000204227	RING1	BMI1 :: RING1	BMI1 interacts with RING1	Homo sapiens	physical association	protein - protein	prostate gland	epithelial cell	8	15386022 16751658 19636380 9199346 22325352 22897849 24457600 25416956;	BIOGRID-671331; BIOGRID-477764; BIOGRID-511085; BIOGRID-834987; IDB-2061549; BIOGRID-263583; BIOGRID-263579; IDB-1633669; BIOGRID-929634; BIOGRID-671114; BIOGRID-468166;	Details
ENSG00000033030	ZCCHC8	BMI1 :: ZCCHC8	BMI1 interacts with ZCCHC8	Homo sapiens	physical association	protein - protein	prostate gland	epithelial cell	1	24457600;	IDB-1633727; BIOGRID-929686;	Details
ENSG00000173894	CBX2	BMI1 :: CBX2	BMI1 interacts with CBX2	Homo sapiens	physical association	protein - protein	prostate gland	epithelial cell	4	19636380 22325352 21282530 24457600;	BIOGRID-929885; IDB-1633854; BIOGRID-671121; BIOGRID-671231; BIOGRID-468165; BIOGRID-671316; BIOGRID-844439;	Details
ENSG00000130826	DKC1	BMI1 :: DKC1	BMI1 interacts with DKC1	Homo sapiens	physical association	protein - protein	prostate gland	epithelial cell	1	24457600;	IDB-1633739; BIOGRID-929705;	Details
ENSG00000136826	KLF4	OCLN :: KLF4	OCLN interacts with KLF4	Homo sapiens	physical association	protein - dna	neuroblastoma cell line	epithelial cell	1	24318462;	IDB-1630677;	Details
ENSG00000177606	JUN	JUN :: PPP1R15A	JUN interacts with PPP1R15A	Homo sapiens	physical association	protein - dna	neuroblastoma cell line	epithelial cell	1	25204313;	IDB-1635321;	Details
ENSG00000163435	ELF3	ELF3 :: PAK1	ELF3 physically interacts with PAK1	Homo sapiens	physical interaction	protein - protein	mammary epithelial cell line, breast cancer cell line	epithelial cell	1	17491012;	BIOGRID-684815; BIOGRID-684814; IDB-117488; IDB-117489; IDB-187245;	Details
ENSG00000177606	JUN	JUN	JUN physically associates with JUN	Homo sapiens	physical association	protein - dna	lymphoma cell line, medullary breast carcinoma cell	epithelial cell	7	1542579 8346217 8355696 10022869 12446786 12208876 20102612;	IDB-649691; IDB-649530;	Details
ENSG00000135341	MAP3K7	MAP3K7 :: IKBKB	MAP3K7 physically interacts with IKBKB	Homo sapiens	physical interaction	protein - protein	kidney cell line, cervical cancer cell line	epithelial cell	6	10187861 10807933 20932476 18456659 17363905 24270572;	BIOGRID-677544; IDB-113357; IDB-113356; BIOGRID-828833; BIOGRID-570472; BIOGRID-931821;	Details
ENSG00000073734	ABCB11	PPARGC1A :: ABCB11	PPARGC1A interacts with ABCB11	Homo sapiens	physical association	protein - dna	hepatoma cell line	epithelial cell	1	25675114;	IDB-2060925;	Details
ENSG00000101412	E2F1	DDIT3 :: E2F1	DDIT3 interacts with E2F1	Homo sapiens	physical association	protein - dna	epidermis	epithelial cell	1	20971808;	IDB-225209;	Details
ENSG00000135766	EGLN1	EGLN1 :: FKBP8	EGLN1 interacts with FKBP8	Homo sapiens	physical association	protein - protein	embryonic kidney cell line, kidney cell line	epithelial cell	2	17353276 24145445;	EBI-8838522; EBI-8838220; IDB-1630600; IDB-120448; EBI-8838242; IDB-120441;	Details
ENSG00000135341	MAP3K7	PRKX :: MAP3K7	PRKX interacts with MAP3K7	Homo sapiens	physical association	protein - protein	embryonic kidney cell line	epithelial cell	1	25028512;	IDB-1634838;	Details
ENSG00000161542	PRPSAP1	YWHAE :: PRPSAP1	YWHAE interacts with PRPSAP1	Homo sapiens	physical association	protein - protein	embryonic kidney cell line	epithelial cell	1	20462248;	IDB-188521; BIOGRID-815912;	Details
ENSG00000011478	QPCTL	YWHAE :: QPCTL	YWHAE interacts with QPCTL	Homo sapiens	physical association	protein - protein	embryonic kidney cell line	epithelial cell	1	20462248;	IDB-188545; BIOGRID-815933;	Details
ENSG00000168939	SPRY3	GRB2 :: SPRY3	GRB2 interacts with SPRY3	Homo sapiens	physical association	protein - protein	embryonic kidney cell line	epithelial cell	1	16339969;	IDB-188994; IDB-188993;	Details
ENSG00000108953	YWHAE	ATP5A1 :: YWHAE	ATP5A1 interacts with YWHAE	Homo sapiens	physical association	protein - protein	embryonic kidney cell line	epithelial cell	1	20462248;	BIOGRID-815890; IDB-188491;	Details
ENSG00000183207	RUVBL2	RUVBL2 :: YWHAE	RUVBL2 interacts with YWHAE	Homo sapiens	physical association	protein - protein	embryonic kidney cell line	epithelial cell	1	20462248;	BIOGRID-815943; BIOGRID-815907; IDB-188515; IDB-188557;	Details
ENSG00000168939	SPRY3	SPRY3	SPRY3 physically associates with SPRY3	Homo sapiens	physical association	protein - protein	embryonic kidney cell line	epithelial cell	1	16339969;	IDB-188986;	Details
ENSG00000101412	E2F1	E2F1 :: FOS	E2F1 interacts with FOS	Homo sapiens	physical association	protein - dna	embryonic kidney cell line	epithelial cell	1	25574600;	IDB-2060849;	Details
ENSG00000141646	SMAD4	SMAD4	SMAD4 physically associates with SMAD4	Homo sapiens	physical association	protein - protein	embryonic kidney cell line	epithelial cell	2	14647410 10092624;	IDB-189243; BIOGRID-800193; IDB-189263;	Details
ENSG00000184216	IRAK1	RCAN1 :: IRAK1	RCAN1 interacts with IRAK1	Homo sapiens	physical association	protein - protein	embryonic kidney cell line	epithelial cell	1	19716405;	IDB-185974; BIOGRID-675035;	Details
ENSG00000167085	PHB	PHB :: YWHAE	PHB interacts with YWHAE	Homo sapiens	physical association	protein - protein	embryonic kidney cell line	epithelial cell	1	20462248;	BIOGRID-815930; IDB-188542;	Details
ENSG00000136869	TLR4	TLR4	TLR4 physically associates with TLR4	Homo sapiens	physical association	protein - protein	embryonic kidney cell line	epithelial cell	3	17803912 22139835 23059983;	MINT-8416472; EBI-1539674; EBI-8079065; IDB-226156;	Details
ENSG00000184216	IRAK1	UNC5CL :: IRAK1	UNC5CL interacts with IRAK1	Homo sapiens	physical association	protein - protein	embryonic kidney cell line	epithelial cell	1	22158417;	IDB-226162;	Details
ENSG00000116329	OPRD1	OPRD1	OPRD1 physically associates with OPRD1	Homo sapiens	physical association	protein - protein	embryonic kidney cell line	epithelial cell	1	11278447;	BIOGRID-277172; IDB-1635084;	Details
ENSG00000135341	MAP3K7	MAP3K7	Phosphorylation of 94374 by 94374	Homo sapiens	phosphorylation	protein - protein	embryonic kidney cell line	epithelial cell	2	10702308 15590691;	IDB-113362; IDB-113361; IDB-113360; IDB-113359;	Details
ENSG00000145365	TIFA	TIFA	TIFA interacts with TIFA	Homo sapiens	self interaction	protein - protein	embryonic kidney cell line	epithelial cell	1	26068852;	IDB-2061872;	Details
ENSG00000174444	RPL4	RPL4 :: YWHAE	RPL4 interacts with YWHAE	Homo sapiens	physical association	protein - protein	embryonic kidney cell line	epithelial cell	1	20462248;	BIOGRID-815897; IDB-188502;	Details
ENSG00000089009	RPL6	RPL6 :: YWHAE	RPL6 interacts with YWHAE	Homo sapiens	physical association	protein - protein	embryonic kidney cell line	epithelial cell	1	20462248;	BIOGRID-815896; IDB-188501;	Details
ENSG00000198099	ADH4	YWHAE :: ADH4	YWHAE interacts with ADH4	Homo sapiens	physical association	protein - protein	embryonic kidney cell line	epithelial cell	1	20462248;	IDB-188525; BIOGRID-815916;	Details
ENSG00000177606	JUN	IFNB1 :: JUN	IFNB1 interacts with JUN	Homo sapiens	physical association	protein - dna	cervical cancer cell line, kidney cell line	epithelial cell	2	17652396 10848607;	IDB-185339; IDB-185176;	Details
ENSG00000137275	RIPK1	IKBKB :: RIPK1	IKBKB interacts with RIPK1	Homo sapiens	physical association	protein - protein	cervical cancer cell line	epithelial cell	1	18362886;	IDB-186223;	Details
ENSG00000172943	PHF8	CDC25A :: PHF8	CDC25A interacts with PHF8	Homo sapiens	physical association	protein - dna	cervical cancer cell line	epithelial cell	1	20622854;	IDB-225457;	Details
ENSG00000172943	PHF8	E2F1 :: PHF8	E2F1 interacts with PHF8	Homo sapiens	physical association	protein - dna	cervical cancer cell line	epithelial cell	1	20622854;	IDB-225459;	Details
ENSG00000160360	GPSM1	MAP1LC3A :: GPSM1	MAP1LC3A interacts with GPSM1	Homo sapiens	physical association	protein - protein	cervical cancer cell line	epithelial cell	1	21209316;	IDB-190091;	Details
ENSG00000168394	TAP1	TAP1 :: CALR	TAP1 interacts with CALR	Homo sapiens	physical association	protein - protein	cervical cancer cell line	epithelial cell	1	17055437;	IDB-967878; BIOGRID-656112; IDB-967869; BIOGRID-656106;	Details
ENSG00000101412	E2F1	E2F1 :: E2F3	E2F1 interacts with E2F3	Homo sapiens	physical association	protein - dna	cervical cancer cell line	epithelial cell	1	24912499;	IDB-1632706;	Details
ENSG00000154589	LY96	LY96	LY96 physically interacts with LY96	Homo sapiens	physical interaction	protein - protein	cervical cancer cell line	epithelial cell	1	11976338;	IDB-113650;	Details
ENSG00000168394	TAP1	TAP1 :: PDIA3	TAP1 interacts with PDIA3	Homo sapiens	physical association	protein - protein	cervical cancer cell line	epithelial cell	2	9545232 17055437;	IDB-967870; BIOGRID-301265; IDB-967879; BIOGRID-656113; BIOGRID-656107;	Details
ENSG00000104365	IKBKB	IKBKB	IKBKB physically interacts with IKBKB	Homo sapiens	physical interaction	protein - protein	cervical cancer cell line	epithelial cell	9	9891086 11585904 10807933 9346485 9721103 9914500 17939994 24611898 24912152;	BIOGRID-679398; IDB-113811; BIOGRID-858188; BIND-178827; BIOGRID-953901; BIOGRID-317500; BIOGRID-718585; BIOGRID-318342; BIOGRID-933166;	Details
ENSG00000178028	DMAP1	RUVBL2 :: DMAP1	RUVBL2 physically interacts with DMAP1	Homo sapiens	physical interaction	protein - protein	cervical cancer cell line	epithelial cell	1	14966270;	IDB-118709;	Details
ENSG00000178028	DMAP1	RUVBL1 :: DMAP1	RUVBL1 physically interacts with DMAP1	Homo sapiens	physical interaction	protein - protein	cervical cancer cell line	epithelial cell	1	14966270;	IDB-118700;	Details
ENSG00000132109	TRIM21	SKP2 :: TRIM21	SKP2 interacts with TRIM21	Homo sapiens	physical association	protein - protein	cervical cancer cell line	epithelial cell	1	16880511;	BIOGRID-436012; BIOGRID-436010; BIOGRID-436008; IDB-119079;	Details
ENSG00000173171	MTX1	NR3C1 :: MTX1	NR3C1 interacts with MTX1	Homo sapiens	physical association	protein - rna	bronchial epithelial cell line	epithelial cell	1	21148795;	IDB-649421;	Details
ENSG00000142224	IL19	STAT6 :: IL19	STAT6 interacts with IL19	Homo sapiens	physical association	protein - dna	bronchial epithelial cell line	epithelial cell	1	18539194;	IDB-649478;	Details
ENSG00000163435	ELF3	PAK1 :: ELF3	PAK1 interacts with ELF3	Homo sapiens	physical association	protein - protein	breast cancer cell line	epithelial cell	1	17491012;	IDB-187246;	Details
ENSG00000101412	E2F1	CBS :: E2F1	CBS interacts with E2F1	Homo sapiens	physical association	protein - dna	breast adenocarcinoma cell line	epithelial cell	1	21310950;	IDB-225190;	Details
ENSG00000101412	E2F1	BRCA1 :: E2F1	BRCA1 interacts with E2F1	Homo sapiens	physical association	protein - dna	breast adenocarcinoma cell line	epithelial cell	1	16357170;	IDB-187290; IDB-187358;	Details
ENSG00000101412	E2F1	LAPTM4B :: E2F1	LAPTM4B interacts with E2F1	Homo sapiens	physical association	protein - dna	breast adenocarcinoma cell line	epithelial cell	1	21310950;	IDB-225187;	Details
ENSG00000165699	TSC1	IKBKB :: TSC1	IKBKB physically interacts with TSC1	Homo sapiens	physical interaction	protein - protein	breast adenocarcinoma cell line	epithelial cell	1	17693255;	EBI-1392589; BIOGRID-719819; IDB-120241; EBI-1389257;	Details
ENSG00000135341	MAP3K7	MAP3K7 :: RIPK1	MAP3K7 interacts with RIPK1	Homo sapiens	physical association	protein - protein	breast adenocarcinoma cell line	epithelial cell	4	18570872 16543241 21606198 24434549;	BIOGRID-442296; BIOGRID-680530; IDB-119828; BIOGRID-328080; BIOGRID-680531; BIOGRID-932101;	Details
ENSG00000171855	IFNB1	BRCA1 :: IFNB1	BRCA1 interacts with IFNB1	Homo sapiens	physical association	protein - dna		epithelial cell	1	17374731;	IDB-185545;	Details
ENSG00000158773	USF1	OGN :: USF1	OGN physically interacts with USF1	Homo sapiens	physical interaction	protein - dna	osteosarcoma cell line, histiocytic lymphoma cell	duct epithelial cell, fibroblast, monocyte	1	12835654;	IDB-115628; IDB-115627; IDB-115626;	Details
ENSG00000136869	TLR4	HSPA14 :: TLR4	HSPA14 interacts with TLR4	Homo sapiens	physical association	protein - protein	peripheral blood	dendritic cell	1	21730052;	IDB-224568;	Details
ENSG00000137265	IRF4	STAT6 :: IRF4	STAT6 interacts with IRF4	Homo sapiens	physical association	protein - dna		dendritic cell	1	16272311;	IDB-157284; IDB-157285;	Details
ENSG00000160691	SHC1	SHC1 :: GRB2	SHC1 physically interacts with GRB2	Homo sapiens	physical interaction	protein - protein	peripheral blood, Burkitt lymphoma cell line	B cell, T cell	17	9199344 10961885 7515480 8479540 8940013 15812354 7524086 9126968 8662733 7537740 8950973 12898421 22974441 11792427 8084588 15688026 9148935;	BIOGRID-503814; IDB-116931; MINT-6169992; BIND-196986; BIND-6154; BIOGRID-317786; BIOGRID-808071; IDB-116111; BIOGRID-715435; BIND-57960; BIOGRID-734338; BIOGRID-304055; BIOGRID-935271; BIND-257756; BIND-126349; EBI-8664352; BIOGRID-277761; BIOGRID-692139;	Details
ENSG00000137265	IRF4	IRF4	IRF4 physically associates with IRF4	Homo sapiens	physical association	protein - dna	myeloma cell line	B cell, dendritic cell	2	16272311 18568025;	IDB-157288; IDB-185445;	Details
ENSG00000101412	E2F1	E2F1 :: PHB	E2F1 physically interacts with PHB	Homo sapiens	physical interaction	protein - protein	Burkitt lymphoma cell line	B cell	2	10523633 14637159;	BIOGRID-252893; IDB-114292; BIOGRID-301650;	Details
ENSG00000240505	TNFRSF13B	IRAK1 :: TNFRSF13B	IRAK1 interacts with TNFRSF13B	Homo sapiens	physical association	protein - protein	B-lymphoma cell line	B cell	1	20676093;	BIOGRID-827225; IDB-223385;	Details
ENSG00000168394	TAP1	HLA-F :: TAP1	HLA-F interacts with TAP1	Homo sapiens	physical association	protein - protein		B cell	1	11169396;	IDB-967807;	Details
ENSG00000177606	JUN	FOS :: JUN	FOS interacts with JUN	Homo sapiens	physical association	protein - dna	peripheral blood mononuclear cell		1	18641343;	IDB-186861;	Details
ENSG00000173267	SNCG	MAPK3 :: SNCG	MAPK3 interacts with SNCG	Homo sapiens	physical association	protein - protein	ovary cancer cell line		1	12121974;	BIOGRID-280207; IDB-156916;	Details
ENSG00000173267	SNCG	MAPK8 :: SNCG	MAPK8 interacts with SNCG	Homo sapiens	physical association	protein - protein	ovary cancer cell line		1	12121974;	BIOGRID-280209; IDB-156917;	Details
ENSG00000158796	DEDD	DEDD	DEDD physically interacts with DEDD	Homo sapiens	physical interaction	protein - protein	kidney cell line		3	12527898 17193921 11965497;	IDB-117860; IDB-117868; BIOGRID-314453;	Details
ENSG00000136869	TLR4	TLR1 :: TLR4	TLR1 physically interacts with TLR4	Homo sapiens	physical interaction	protein - protein	kidney cell line		1	11932926;	IDB-113914;	Details
ENSG00000149311	ATM	IKBKB :: ATM	IKBKB physically interacts with ATM	Homo sapiens	physical interaction	protein - protein	kidney cell line		1	16497931;	IDB-113910;	Details
ENSG00000165699	TSC1	PPP1R15A :: TSC1	PPP1R15A interacts with TSC1	Homo sapiens	physical association	protein - protein	kidney cell line		1	17273797;	IDB-120069;	Details
ENSG00000055208	TAB2	IRAK1 :: TAB2	IRAK1 physically interacts with TAB2	Homo sapiens	physical interaction	protein - protein	kidney cell line		2	12242293 18180283;	IDB-118550; IDB-113734;	Details
ENSG00000055208	TAB2	TAB2	TAB2 physically interacts with TAB2	Homo sapiens	physical interaction	protein - protein	kidney cell line		2	14633987 11259596;	IDB-113533; IDB-113534; BIOGRID-317351;	Details
ENSG00000137265	IRF4	IRF4	IRF4 physically associates with IRF4	Homo sapiens	physical association	protein - protein	kidney cell line		1	17785208;	IDB-185459;	Details
ENSG00000112685	EXOC2	EXOC2	EXOC2 physically interacts with EXOC2	Homo sapiens	physical interaction	protein - protein	kidney cell line		1	17018283;	IDB-118539;	Details
ENSG00000165699	TSC1	IKBKB :: TSC1	IKBKB interacts with TSC1	Homo sapiens	physical association	protein - protein	kidney cell line		1	17693255;	IDB-120330; BIOGRID-719816; IDB-120331;	Details
ENSG00000175792	RUVBL1	RUVBL1	RUVBL1 physically interacts with RUVBL1	Homo sapiens	physical interaction	protein - protein	kidney cell line		2	11080158 16014379;	IDB-115581; BIOGRID-808751; IDB-115582; IDB-115812; IDB-115811;	Details
ENSG00000183207	RUVBL2	RUVBL2 :: RUVBL1	RUVBL2 physically interacts with RUVBL1	Homo sapiens	physical interaction	protein - protein	kidney cell line		6	11080158 16014379 17157868 17636026 10966108 10524211;	BIOGRID-530433; BIOGRID-856173; IDB-115580; BIOGRID-606929; IDB-115579; BIOGRID-856443; IDB-115813; BIOGRID-465147; IDB-115585;	Details
ENSG00000184216	IRAK1	IKBKB :: IRAK1	IKBKB physically interacts with IRAK1	Homo sapiens	physical interaction	protein - protein	kidney cell line		2	11096118 18180283;	IDB-113459; IDB-118548;	Details
ENSG00000184557	SOCS3	TCEB1 :: SOCS3	TCEB1 physically interacts with SOCS3	Homo sapiens	physical interaction	protein - protein	kidney cell line		2	15601820 12783885;	BIOGRID-718137; IDB-117458;	Details
ENSG00000165699	TSC1	IKBKB :: TSC1	Phosphorylation of 19987 by 90470	Homo sapiens	phosphorylation reaction	protein - protein	kidney cell line		1	17693255;	IDB-120328;	Details
ENSG00000183207	RUVBL2	RUVBL2	RUVBL2 physically interacts with RUVBL2	Homo sapiens	physical interaction	protein - protein	kidney cell line		2	11080158 21988832;	IDB-115584; IDB-115583; BIOGRID-891956;	Details
ENSG00000078747	ITCH	ITCH :: RIPK1	ITCH interacts with RIPK1	Homo sapiens	physical association	protein - protein	kidney cell line		2	18246070 19131965;	BIOGRID-320213; IDB-119242;	Details
ENSG00000184216	IRAK1	STIP1 :: IRAK1	STIP1 physically interacts with IRAK1	Homo sapiens	physical interaction	protein - protein	kidney cell line		1	15647277;	IDB-114003;	Details
ENSG00000184216	IRAK1	TLR4 :: IRAK1	TLR4 physically interacts with IRAK1	Homo sapiens	physical interaction	protein - protein	kidney cell line		1	9625770;	IDB-113651;	Details
ENSG00000154582	TCEB1	RAB40C :: TCEB1	RAB40C physically interacts with TCEB1	Homo sapiens	physical interaction	protein - protein	kidney cell line		1	15601820;	IDB-117502;	Details
ENSG00000135341	MAP3K7	IRAK1 :: MAP3K7	IRAK1 interacts with MAP3K7	Homo sapiens	physical association	protein - protein	kidney cell line		4	12242293 17197697 19026643 23244239;	BIOGRID-695372; BIOGRID-695371; BIOGRID-856582; BIOGRID-815080; IDB-113729; IDB-118798; BIOGRID-592942;	Details
ENSG00000078747	ITCH	TAX1BP1 :: ITCH	TAX1BP1 interacts with ITCH	Homo sapiens	physical association	protein - protein	kidney cell line		1	18246070;	IDB-119224; IDB-119223; BIOGRID-676265; BIOGRID-676263;	Details
ENSG00000135341	MAP3K7	SOCS3 :: MAP3K7	SOCS3 physically interacts with MAP3K7	Homo sapiens	physical interaction	protein - protein	kidney cell line		1	16543409;	IDB-113349;	Details
ENSG00000089685	BIRC5	CASP3 :: BIRC5	CASP3 physically interacts with BIRC5	Homo sapiens	physical interaction	protein - protein	kidney cell line		3	16540654 9850056 11170436;	BIOGRID-315830; BIOGRID-288874; BIOGRID-315831; IDB-115633;	Details
ENSG00000185950	IRS2	IKBKB :: IRS2	IKBKB physically interacts with IRS2	Homo sapiens	physical interaction	protein - protein	kidney cell line		1	12351658;	IDB-113877;	Details
ENSG00000137275	RIPK1	TAX1BP1 :: RIPK1	TAX1BP1 interacts with RIPK1	Homo sapiens	physical association	protein - protein	kidney cell line		4	17703191 18239685 18246070 19131965;	IDB-119206; IDB-119193; IDB-119225; BIOGRID-320212; BIOGRID-676264;	Details
ENSG00000184216	IRAK1	IRAK1	Phosphorylation of 90782 by 90782	Homo sapiens	phosphorylation	protein - protein	kidney cell line		2	11751856 12054681;	IDB-116616; IDB-113479;	Details
ENSG00000056972	TRAF3IP2	MAP3K7 :: TRAF3IP2	MAP3K7 physically interacts with TRAF3IP2	Homo sapiens	physical interaction	protein - protein	kidney cell line		1	12089335;	IDB-113384;	Details
ENSG00000135341	MAP3K7	MAPK8 :: MAP3K7	MAPK8 physically interacts with MAP3K7	Homo sapiens	physical interaction	protein - protein	kidney cell line		1	11865055;	IDB-114454; BIOGRID-927905; IDB-113383;	Details
ENSG00000149269	PAK1	ARHGEF7 :: PAK1	Phosphorylation of 51160 by 65610	Homo sapiens	phosphorylation	protein - protein	kidney		1	17392278;	IDB-117390; IDB-117384;	Details
ENSG00000172531	PPP1CA	MST1R :: PPP1CA	MST1R interacts with PPP1CA	Homo sapiens	physical association	protein - protein	gastric cancer cell		1	14505491;	BIOGRID-857679; IDB-155718;	Details
ENSG00000138641	HERC3	HERC6 :: HERC3	HERC6 interacts with HERC3	Homo sapiens	physical association	protein - protein	embryonic kidney cell line		1	18535780;	IDB-119287; BIOGRID-329869;	Details
ENSG00000136869	TLR4	TLR4 :: LY96	TLR4 interacts with LY96	Homo sapiens	physical association	protein - protein			4	17803912 11976338 10359581 24097189;	BIOGRID-275709; IDB-1632458; EBI-1539626; EBI-1539654; EBI-1539685; IDB-1633209; BIOGRID-283397;	Details
ENSG00000166888	STAT6	LITAF :: STAT6	LITAF physically interacts with STAT6	Homo sapiens	physical interaction	protein - protein			1	15793005;	IDB-117137; BIOGRID-833633; BIOGRID-833634;	Details
ENSG00000126945	HNRNPH2	RAD21 :: HNRNPH2	RAD21 interacts with HNRNPH2	Homo sapiens	physical association	protein - protein			1	22145905;	IDB-649331;	Details
ENSG00000133661	SFTPD	LY96 :: SFTPD	LY96 interacts with SFTPD	Homo sapiens	physical association	protein - protein			1	18991397;	IDB-119531; IDB-119530; IDB-119529;	Details
ENSG00000087074	PPP1R15A	RAD21 :: PPP1R15A	RAD21 interacts with PPP1R15A	Homo sapiens	physical association	protein - protein			1	22145905;	IDB-649333; BIOGRID-612163;	Details
ENSG00000163435	ELF3	PAK1 :: ELF3	Phosphorylation of 105810 by 65610	Homo sapiens	phosphorylation	protein - protein			1	17491012;	IDB-117487;	Details
ENSG00000117318	ID3	TSC1 :: ID3	TSC1 physically interacts with ID3	Homo sapiens	physical interaction	protein - protein			1	17355907;	IDB-120248;	Details
ENSG00000177885	GRB2	CD300LB :: GRB2	CD300LB interacts with GRB2	Homo sapiens	physical association	protein - dna			1	16920917;	IDB-185108;	Details
ENSG00000107643	MAPK8	CASP3 :: MAPK8	Cleavage reaction involving CASP3 and MAPK8	Homo sapiens	cleavage	protein - protein			1	12821118;	IDB-117407;	Details
ENSG00000136869	TLR4	SFTPD :: TLR4	SFTPD physically interacts with TLR4	Homo sapiens	physical interaction	protein - protein			1	16834340;	IDB-113926;	Details
ENSG00000107643	MAPK8	BCL2 :: MAPK8	Phosphorylation of 4354 by 73479	Homo sapiens	phosphorylation reaction	protein - protein			1	15733859;	MINT-56639; IDB-120453;	Details
ENSG00000136869	TLR4	LY96 :: SFTPD :: TLR4	Complex of 3 interactors	Homo sapiens	physical association	protein - protein			1	18990700;	IDB-119421;	Details
ENSG00000177606	JUN	MAPK8 :: JUN	MAPK8 physically interacts with JUN	Homo sapiens	physical interaction	protein - protein			62	8654373 8137421 18003900 16740711 16983342 8586671 8621542 12052834 11479302 14633987 9207092 9774977 10419510 12167088 19270716 9692890 16157600 15958389 14572659 14701799 18922473 15299005 12185592 9575168 19527717 11108663 14517282 20732415 12228228 16434970 14612408 9808624 16533805 12963725 15749833 22110360 20133937 15590691 22327296 10962563 18957422 17875713 19910486 11278395 8001819 1269…	BIOGRID-682044; IDB-117642; BIOGRID-735149; BIOGRID-279223; BIND-134102; BIOGRID-844052; BIND-134103; BIOGRID-939493; BIOGRID-720208; BIOGRID-728424; BIOGRID-795732; BIOGRID-305916; BIOGRID-836732; BIOGRID-859913; BIOGRID-437631; BIOGRID-715550; BIND-297408; BIND-316663; BIOGRID-854189; DIP-1061E; BIOGRID-301914; BIOGRID-696464; BIOGRID-715734; BIND-134105; BIOGRID-716391; BIOGRID-817833; BIOGRID…	Details
ENSG00000132475	H3F3B	PAK1 :: H3F3B	Phosphorylation of 68902 by 65610	Homo sapiens	phosphorylation	protein - protein			1	12151336;	IDB-117422;	Details
ENSG00000158869	FCER1G	FCER1G	Complex of 3 interactors	Homo sapiens	physical interaction	protein - protein			1	15642744;	IDB-330968;	Details
ENSG00000197635	DPP4	CCL22 :: DPP4	Cleavage reaction involving CCL22 and DPP4	Homo sapiens	protein cleavage	protein - protein			1	9933589;	IDB-226400;	Details
ENSG00000105701	FKBP8	BCL2 :: FKBP8	BCL2 physically interacts with FKBP8	Homo sapiens	physical interaction	protein - protein			4	15733859 17379601 15990872 17942410;	IDB-120455; BIOGRID-797334; BIOGRID-616071; BIOGRID-726835; IDB-120452; IDB-120451; BIOGRID-814296; BIOGRID-726836;	Details
ENSG00000143761	ARF1	ARHGAP21 :: ARF1	ARHGAP21 interacts with ARF1	Homo sapiens	physical association	protein - protein			1	19211056;	IDB-186710;	Details
ENSG00000117632	STMN1	PAK1 :: STMN1	Phosphorylation of 94424 by 65610	Homo sapiens	phosphorylation	protein - protein			1	14645234;	IDB-117433;	Details
ENSG00000149311	ATM	CHEK2 :: ATM	Phosphorylation of 3314 by 70193	Homo sapiens	phosphorylation reaction	protein - protein			1	10713094;	IDB-120735;	Details
ENSG00000171858	RPS21	RPSA :: RPS21	RPSA interacts with RPS21	Homo sapiens	physical association	protein - protein			1	10079194;	IDB-188771;	Details
ENSG00000152402	GUCY1A2	SNTA1 :: GUCY1A2	SNTA1 physically interacts with GUCY1A2	Homo sapiens	physical interaction	protein - protein			1	15123239;	IDB-118097; BIOGRID-857500;	Details
ENSG00000149311	ATM	ATM	Phosphorylation of 70193 by 70193	Homo sapiens	phosphorylation reaction	protein - protein			1	10608806;	IDB-120627;	Details
ENSG00000135766	EGLN1	EPAS1 :: EGLN1	EPAS1 interacts with EGLN1	Homo sapiens	physical association	protein - protein			2	17353276 23275444;	IDB-120445; EBI-8838251; EBI-8838532; BIOGRID-816642;	Details
ENSG00000107643	MAPK8	AIMP1 :: MAPK8	AIMP1 interacts with MAPK8	Homo sapiens	phosphorylation reaction	protein - protein			1	20510162;	IDB-188663;	Details
ENSG00000149311	ATM	BRCA1 :: ATM	BRCA1 interacts with ATM	Homo sapiens	phosphorylation reaction	protein - protein			1	10608806;	IDB-120622;	Details
ENSG00000163221	S100A12	S100A12	S100A12 physically associates with S100A12	Homo sapiens	physical association	protein - protein			1	10976885;	IDB-157054;	Details
ENSG00000149554	CHEK1	ATM :: CHEK1	Phosphorylation of 75536 by 70193	Homo sapiens	phosphorylation reaction	protein - protein			1	10608806;	IDB-120617;	Details
ENSG00000012779	ALOX5	COTL1 :: ALOX5	COTL1 interacts with ALOX5	Homo sapiens	physical association	protein - protein			3	10051563 16924104 11297527;	BIND-19299; BIOGRID-317012; BIOGRID-903969; BIOGRID-9397; IDB-189838;	Details
ENSG00000107863	ARHGAP21	ARHGAP21	ARHGAP21 physically associates with ARHGAP21	Homo sapiens	physical association	protein - protein			1	19211056;	IDB-186709;	Details
ENSG00000101400	SNTA1	SNTA1 :: PSKH1	SNTA1 physically interacts with PSKH1	Homo sapiens	physical interaction	protein - protein			1	15123239;	BIOGRID-857517; IDB-118119;	Details
ENSG00000180772	AGTR2	SNTA1 :: AGTR2	SNTA1 physically interacts with AGTR2	Homo sapiens	physical interaction	protein - protein			1	15123239;	BIOGRID-857486; IDB-118083;	Details
ENSG00000154589	LY96	CIRBP :: LY96	CIRBP interacts with LY96	Homo sapiens	physical association	protein - protein			1	24097189;	IDB-1633207; IDB-1632456;	Details
ENSG00000136869	TLR4	CIRBP :: TLR4	CIRBP interacts with TLR4	Homo sapiens	physical association	protein - protein			1	24097189;	IDB-1633206; IDB-1632455;	Details
ENSG00000136869	TLR4	CIRBP :: LY96 :: TLR4	Complex of 3 interactors	Homo sapiens	physical association	protein - protein			1	24097189;	IDB-1633208; IDB-1632457;	Details
ENSG00000135298	BAI3	SNTA1 :: BAI3	SNTA1 physically interacts with BAI3	Homo sapiens	physical interaction	protein - protein			1	15123239;	BIOGRID-857492; IDB-118088;	Details
ENSG00000137673	MMP7	DEFB1 :: MMP7	Cleavage reaction involving DEFB1 and MMP7	Homo sapiens	cleavage reaction	protein - protein			1	19181662;	IDB-155439; IDB-155436;	Details
ENSG00000196154	S100A4	LY96 :: TLR4 :: S100A4	Complex of 3 interactors	Homo sapiens	physical association	protein - protein			1	23667563;	IDB-1629945;	Details
ENSG00000168092	PAFAH1B2	SNTA1 :: PAFAH1B2	SNTA1 physically interacts with PAFAH1B2	Homo sapiens	physical interaction	protein - protein			1	15123239;	IDB-118110;	Details
ENSG00000104365	IKBKB	IKBKB	Phosphorylation of 19987 by 19987	Homo sapiens	phosphorylation reaction	protein - protein			1	21399639;	IDB-223548;	Details
ENSG00000152904	GGPS1	ATOX1 :: GGPS1	ATOX1 interacts with GGPS1	Homo sapiens	physical association	protein - protein			1	25416956;	IDB-2061474;	Details
ENSG00000169692	AGPAT2	PHF11 :: AGPAT2	PHF11 interacts with AGPAT2	Homo sapiens	physical association	protein - protein			1	21988832;	IDB-1635386;	Details
ENSG00000204435	CSNK2B	PHF11 :: CSNK2B	PHF11 interacts with CSNK2B	Homo sapiens	physical association	protein - protein			1	21988832;	IDB-1635385;	Details
ENSG00000177556	ATOX1	ATOX1 :: C21orf2	ATOX1 interacts with C21orf2	Homo sapiens	physical association	protein - protein			1	25416956;	IDB-2061473;	Details
ENSG00000177885	GRB2	CD300LB :: GRB2	CD300LB interacts with GRB2	Homo sapiens	physical association	protein - protein			1	16920917;	IDB-156151;	Details
ENSG00000188529	SRSF10	SRPK2 :: SRSF10	Phosphorylation of 94079 by 34933	Homo sapiens	phosphorylation reaction	protein - protein			1	23602568;	IDB-2061828;	Details
ENSG00000174891	RSRC1	SRPK2 :: RSRC1	Phosphorylation of 63055 by 34933	Homo sapiens	phosphorylation reaction	protein - protein			1	23602568;	IDB-2061826;	Details
ENSG00000104365	IKBKB	IKBKB	Phosphorylation of 19987 by 19987	Homo sapiens	phosphorylation	protein - protein			2	12351658 10807933;	IDB-114224; IDB-114223;	Details
ENSG00000142224	IL19	IL20RB :: IL19	IL20RB interacts with IL19	Homo sapiens	physical association	protein - protein			1	14580208;	IDB-188931;	Details
ENSG00000055208	TAB2	TBL1Y :: TAB2	TBL1Y physically interacts with TAB2	Homo sapiens	physical interaction	protein - protein			1	12150997;	IDB-113541;	Details
ENSG00000101400	SNTA1	ADAMTS6 :: SNTA1	ADAMTS6 physically interacts with SNTA1	Homo sapiens	physical interaction	protein - protein			1	15123239;	IDB-118078; BIOGRID-857489;	Details
ENSG00000224389	C4B	C1S :: C4B	Cleavage reaction involving C1S and C4B	Homo sapiens	cleavage	protein - protein			1	9422791;	IDB-186907;	Details
ENSG00000101400	SNTA1	NAT1 :: SNTA1	NAT1 physically interacts with SNTA1	Homo sapiens	physical interaction	protein - protein			1	15123239;	IDB-118108; BIOGRID-857487;	Details
ENSG00000135341	MAP3K7	IKBKB :: MAP3K7	Phosphorylation of 19987 by 94374	Homo sapiens	phosphorylation	protein - protein			1	11460167;	IDB-113358;	Details
ENSG00000204231	RXRB	NR3C1 :: RXRB	NR3C1 physically interacts with RXRB	Homo sapiens	physical interaction	protein - protein			1	20211142;	BIOGRID-468771; IDB-648823;	Details
ENSG00000221983	UBA52	HERC3 :: UBA52	HERC3 interacts with UBA52	Homo sapiens	physical association	protein - protein			1	11163799;	IDB-119275; IDB-119276;	Details
ENSG00000147378	FATE1	BNIP3L :: FATE1	BNIP3L interacts with FATE1	Homo sapiens	physical association	protein - protein			1	25416956;	IDB-2061572;	Details
ENSG00000214107	MAGEB1	SRPK2 :: MAGEB1	Phosphorylation of 235128 by 34933	Homo sapiens	phosphorylation reaction	protein - protein			1	23602568;	IDB-2061843;	Details
ENSG00000077522	ACTN2	PDLIM3 :: ACTN2	PDLIM3 interacts with ACTN2	Homo sapiens	physical association	protein - protein			1	25416956;	IDB-2060664;	Details
ENSG00000171608	PIK3CD	PIK3CD	Phosphorylation of 88554 by 88554	Homo sapiens	phosphorylation	protein - protein			1	9113989;	IDB-114269;	Details

## Sheet: 186 DEG invol. in 225 interact.
ovi. Ensembl Gene ID	Hum. Ensembl ID	Gene Name	description	logFC(T3/T2)	adj.P.Val	Note: T2 represents 1 wpi. T3 represents 14 wpi
ENSOARG00000012321	ENSG00000135341	MAP3K7	mitogen-activated protein kinase kinase kinase 7	-4.18463	0.0101706
ENSOARG00000001468	ENSG00000107643	MAPK8	mitogen-activated protein kinase 8	2.75259	0.00111741
ENSOARG00000011245	ENSG00000105402	NAPA	N-ethylmaleimide-sensitive factor attachment protein, alpha	2.01234	0.00274465
ENSOARG00000008277	ENSG00000106809	OGN	osteoglycin	-2.04922	0.00515865
ENSOARG00000007238	ENSG00000149269	PAK1	p21 protein (Cdc42/Rac)-activated kinase 1	-4.22613	0.0163699
ENSOARG00000011670	ENSG00000102109	PCSK1N	proprotein convertase subtilisin/kexin type 1 inhibitor	-1.1489	0.0398077
ENSOARG00000006032	ENSG00000167085	PHB	prohibitin	-1.63261	0.00206576
ENSOARG00000008531	ENSG00000136147	PHF11	Uncharacterized protein	-1.08211	0.0401178
ENSOARG00000008629	ENSG00000105355	PLIN3	perilipin 3	-1.5755	0.00425261
ENSOARG00000009324	ENSG00000117707	PROX1	prospero homeobox 1	12.3888	0.00106751
ENSOARG00000002021	ENSG00000136238	RAC1	Ovis aries ras-related C3 botulinum toxin substrate 1 (rho family, small GTP binding protein Rac1) (RAC1), mRNA.	-1.20599	0.0391258
ENSOARG00000006489	ENSG00000087903	RFX2	regulatory factor X, 2 (influences HLA class II expression)	-0.901342	0.0364556
ENSOARG00000001544	ENSG00000137275	RIPK1	receptor (TNFRSF)-interacting serine-threonine kinase 1	-1.24428	0.0285764
ENSOARG00000006421	ENSG00000020633	RUNX3	runt-related transcription factor 3	1.9756	0.0353987
ENSOARG00000012841	ENSG00000124570	SERPINB6	Uncharacterized protein	2.23462	0.0214945
ENSOARG00000003199	ENSG00000160691	SHC1	SHC (Src homology 2 domain containing) transforming protein 1	2.0226	0.0122764
ENSOARG00000007588	ENSG00000166888	STAT6	signal transducer and activator of transcription 6, interleukin-4 induced	-1.74919	0.0132958
ENSOARG00000008331	ENSG00000103496	STX4	syntaxin 4	4.85855	0.0289985
ENSOARG00000002578	ENSG00000055208	TAB2	TGF-beta activated kinase 1/MAP3K7 binding protein 2	-0.926611	0.029701
ENSOARG00000007738	ENSG00000168394	TAP1	transporter 1, ATP-binding cassette, sub-family B (MDR/TAP)	2.94142	0.00682395
ENSOARG00000008340	ENSG00000073861	TBX21	T-box 21	1.93934	0.0474199
ENSOARG00000005792	ENSG00000136869	TLR4	Ovis aries toll-like receptor 4 (TLR4), mRNA.	-1.46377	0.0057755
ENSOARG00000005017	ENSG00000187554	TLR5	Ovis aries toll-like receptor 5 (TLR5), mRNA.	6.71811	0.0135417
ENSOARG00000002304	ENSG00000240505	TNFRSF13B	tumor necrosis factor receptor superfamily, member 13B	1.79112	0.0193234
ENSOARG00000009376	ENSG00000158773	USF1		2.88958	0.0127254
ENSOARG00000004000	ENSG00000073734	ABCB11	ATP-binding cassette, sub-family B (MDR/TAP), member 11	1.28245	0.0323133
ENSOARG00000003713	ENSG00000077522	ACTN2	actinin, alpha 2	-1.39558	0.030311
ENSOARG00000006371	ENSG00000049192	ADAMTS6	ADAM metallopeptidase with thrombospondin type 1 motif, 6	1.37854	0.0134197
ENSOARG00000000738	ENSG00000198099	ADH4	Uncharacterized protein	-1.39079	0.00515865
ENSOARG00000003764	ENSG00000169692	AGPAT2	1-acylglycerol-3-phosphate O-acyltransferase 2	1.55344	0.0064645
ENSOARG00000009828	ENSG00000180772	AGTR2	angiotensin II receptor, type 2	-1.99843	0.0368982
ENSOARG00000009111	ENSG00000164022	AIMP1	Uncharacterized protein	-1.59121	0.0156078
ENSOARG00000002819	ENSG00000012779	ALOX5	arachidonate 5-lipoxygenase	0.901334	0.0251421
ENSOARG00000006511	ENSG00000143761	ARF1	Ovis aries ADP-ribosylation factor 1 (ARF1), mRNA.	-1.40072	0.0379126
ENSOARG00000003154	ENSG00000107863	ARHGAP21	Rho GTPase activating protein 21	1.89279	0.0247569
ENSOARG00000007108	ENSG00000102606	ARHGEF7	Rho guanine nucleotide exchange factor (GEF) 7	-1.3079	0.00471239
ENSOARG00000011894	ENSG00000149311	ATM	ATM serine/threonine kinase	-1.72479	0.00550071
ENSOARG00000009040	ENSG00000177556	ATOX1	Ovis aries ATX1 antioxidant protein 1 homolog (yeast) (ATOX1), mRNA.	1.97664	0.00398205
ENSOARG00000002910	ENSG00000152234	ATP5A1	ATP synthase, H+ transporting, mitochondrial F1 complex, alpha subunit 1, cardiac muscle	3.94708	0.00679476
ENSOARG00000012103	ENSG00000135298	BAI3	brain-specific angiogenesis inhibitor 3	1.80646	0.00342566
ENSOARG00000001812	ENSG00000156127	BATF	basic leucine zipper transcription factor, ATF-like	1.06476	0.028153
ENSOARG00000006262	ENSG00000171791	BCL2	Uncharacterized protein	2.48739	0.0403143
ENSOARG00000005456	ENSG00000089685	BIRC5	baculoviral IAP repeat containing 5	-1.44711	0.0100116
ENSOARG00000001463	ENSG00000168283	BMI1		2.2943	0.00135434
ENSOARG00000004835	ENSG00000012048	BRCA1	Uncharacterized protein	-1.50354	0.0231677
ENSOARG00000004658	ENSG00000182326	C1S	complement component 1, s subcomponent	-0.895955	0.0462948
ENSOARG00000011901	ENSG00000160226	C21orf2	chromosome 21 open reading frame 2	-1.59942	0.0142348
ENSOARG00000002722	ENSG00000224389	C4B	Uncharacterized protein	2.57406	0.00148503
ENSOARG00000009870	ENSG00000179218	CALR	calreticulin	1.63064	0.0182475
ENSOARG00000009809	ENSG00000077549	CAPZB	capping protein (actin filament) muscle Z-line, beta	-0.946604	0.0306561
ENSOARG00000004356	ENSG00000198286	CARD11	caspase recruitment domain family, member 11	1.14555	0.0326131
ENSOARG00000007472	ENSG00000164305	CASP3	caspase 3, apoptosis-related cysteine peptidase	2.18435	0.0010329
ENSOARG00000011128	ENSG00000160200	CBS	Uncharacterized protein	1.14181	0.0331123
ENSOARG00000002721	ENSG00000173894	CBX2	chromobox homolog 2	0.94178	0.0434271
ENSOARG00000006164	ENSG00000181982	CCDC149	coiled-coil domain containing 149	-0.965765	0.0311537
ENSOARG00000004831	ENSG00000276409	CCL14	chemokine (C-C motif) ligand 14	2.41736	0.00431286
ENSOARG00000000063	ENSG00000102962	CCL22	chemokine (C-C motif) ligand 22	-0.95058	0.0218718
ENSOARG00000012086	ENSG00000198821	CD247	Ovis aries CD247 molecule (CD247), mRNA.	3.13291	0.0100606
ENSOARG00000012604	ENSG00000178789	CD300LB	CD300 molecule-like family member b	2.70968	0.0223144
ENSOARG00000002373	ENSG00000164045	CDC25A	cell division cycle 25A	2.93915	0.00945457
ENSOARG00000011655	ENSG00000149554	CHEK1	checkpoint kinase 1	5.88117	0.0333134
ENSOARG00000002461	ENSG00000183765	CHEK2	checkpoint kinase 2	-1.75461	0.00313424
ENSOARG00000011412	ENSG00000099622	CIRBP	cold inducible RNA binding protein	1.60699	0.00426609
ENSOARG00000003577	ENSG00000169714	CNBP	CCHC-type zinc finger, nucleic acid binding protein	-0.900863	0.0401178
ENSOARG00000004871	ENSG00000108821	COL1A1	collagen, type I, alpha 1	3.3317	0.0018305
ENSOARG00000000428	ENSG00000121022	COPS5	COP9 signalosome subunit 5	-1.18399	0.0347008
ENSOARG00000010925	ENSG00000103187	COTL1	coactosin-like F-actin binding protein 1	-1.19175	0.0277673
ENSOARG00000006774	ENSG00000204435	CSNK2B	Ovis aries casein kinase 2, beta polypeptide (CSNK2B), mRNA.	-1.09376	0.0204238
ENSOARG00000007589	ENSG00000138231	DBR1	debranching RNA lariats 1	-2.12378	0.001672
ENSOARG00000007485	ENSG00000146038	DCDC2	doublecortin domain containing 2	-3.51053	0.0163898
ENSOARG00000006500	ENSG00000175197	DDIT3	Uncharacterized protein	-3.50049	0.0221552
ENSOARG00000011147	ENSG00000204580	DDR1	discoidin domain receptor tyrosine kinase 1	2.3952	0.0248473
ENSOARG00000009591	ENSG00000158796	DEDD	death effector domain containing	2.82293	0.006949
ENSOARG00000004071	ENSG00000164825	DEFB1	defensin, beta 1	-0.765832	0.0483451
ENSOARG00000003047	ENSG00000130826	DKC1	Ovis aries dyskeratosis congenita 1, dyskerin (DKC1), mRNA.	-2.11422	0.00142934
ENSOARG00000000801	ENSG00000178028	DMAP1	DNA methyltransferase 1 associated protein 1	2.02913	0.0420946
ENSOARG00000006454	ENSG00000197635	DPP4	Uncharacterized protein	2.3995	0.00167435
ENSOARG00000008548	ENSG00000101412	E2F1	E2F transcription factor 1	-0.917593	0.020181
ENSOARG00000009655	ENSG00000112242	E2F3	E2F transcription factor 3	-1.10659	0.00972668
ENSOARG00000003271	ENSG00000135766	EGLN1	egl-9 family hypoxia-inducible factor 1	2.63647	0.0163898
ENSOARG00000005144	ENSG00000141543	EIF4A3	eukaryotic translation initiation factor 4A3	-1.52238	0.00909609
ENSOARG00000000544	ENSG00000163435	ELF3	E74-like factor 3 (ets domain transcription factor, epithelial-specific )	2.4356	0.00671369
ENSOARG00000005722	ENSG00000116016	EPAS1	Uncharacterized protein	-1.28584	0.00562207
ENSOARG00000003301	ENSG00000112685	EXOC2	exocyst complex component 2	-1.62665	0.0259593
ENSOARG00000008619	ENSG00000147378	FATE1	fetal and adult testis expressed 1	-2.12627	0.0326511
ENSOARG00000009800	ENSG00000158869	FCER1G	Fc fragment of IgE, high affinity I, receptor for; gamma polypeptide	-0.810689	0.0448881
ENSOARG00000011715	ENSG00000105701	FKBP8	FK506 binding protein 8, 38kDa	1.47041	0.00165064
ENSOARG00000001783	ENSG00000170345	FOS	Ovis aries FBJ murine osteosarcoma viral oncogene homolog (FOS), mRNA.	1.56533	0.0442553
ENSOARG00000011301	ENSG00000089154	GCN1L1	GCN1 general control of amino-acid synthesis 1-like 1 (yeast)	1.24553	0.0321845
ENSOARG00000003489	ENSG00000152904	GGPS1	geranylgeranyl diphosphate synthase 1	-1.67452	0.0100116
ENSOARG00000004552	ENSG00000160360	GPSM1	G-protein signaling modulator 1	-1.55512	0.00136455
ENSOARG00000010626	ENSG00000177885	GRB2	growth factor receptor-bound protein 2	1.12932	0.0261218
ENSOARG00000010375	ENSG00000152402	GUCY1A2	guanylate cyclase 1, soluble, alpha 2	-0.79617	0.0486168
ENSOARG00000011310	ENSG00000132475	H3F3B	Histone H3	-0.84322	0.0430275
ENSOARG00000000117	ENSG00000138641	HERC3	HECT and RLD domain containing E3 ubiquitin protein ligase 3	-1.6848	0.0117557
ENSOARG00000001138	ENSG00000138642	HERC6	HECT and RLD domain containing E3 ubiquitin protein ligase family member 6	-1.5037	0.0190076
ENSOARG00000002875	ENSG00000204642	HLA-F	Uncharacterized protein	-1.48717	0.00420212
ENSOARG00000010044	ENSG00000126945	HNRNPH2	heterogeneous nuclear ribonucleoprotein H2 (H')	-1.07264	0.0200948
ENSOARG00000000107	ENSG00000128714	HOXD13	homeobox D13	-2.55652	0.00162193
ENSOARG00000007085	ENSG00000187522	HSPA14	heat shock 70kDa protein 14	3.37273	0.0170802
ENSOARG00000007318	ENSG00000117318	ID3	DNA-binding protein inhibitor ID-3	-0.99697	0.0213158
ENSOARG00000001958	ENSG00000111537	IFNG	Ovis aries interferon, gamma (IFNG), mRNA.	1.20388	0.0202835
ENSOARG00000003246	ENSG00000104365	IKBKB	Uncharacterized protein	4.17508	0.00949551
ENSOARG00000006445	ENSG00000142224	IL19	interleukin 19	-1.91118	0.0111273
ENSOARG00000007765	ENSG00000174564	IL20RB	interleukin 20 receptor beta	1.60098	0.021731
ENSOARG00000005875	ENSG00000184216	IRAK1	interleukin-1 receptor-associated kinase 1	-1.15963	0.0147884
ENSOARG00000003822	ENSG00000137265	IRF4	interferon regulatory factor 4	-2.54482	0.0219447
ENSOARG00000005897	ENSG00000185950	IRS2	insulin receptor substrate 2	4.54516	0.00733607
ENSOARG00000009759	ENSG00000078747	ITCH	itchy E3 ubiquitin protein ligase	-1.46439	0.00545258
ENSOARG00000009999	ENSG00000177606	JUN	Uncharacterized protein	1.00826	0.0197707
ENSOARG00000007169	ENSG00000136826	KLF4	Kruppel-like factor 4 (gut)	-4.35514	0.000254816
ENSOARG00000007737	ENSG00000104341	LAPTM4B	Uncharacterized protein	1.43867	0.0252593
ENSOARG00000008064	ENSG00000138795	LEF1	Uncharacterized protein	-1.76462	0.0423087
ENSOARG00000006664	ENSG00000189067	LITAF	lipopolysaccharide-induced TNF factor	-1.99792	0.0227034
ENSOARG00000006376	ENSG00000154589	LY96	lymphocyte antigen 96	-1.27978	0.0256988
ENSOARG00000009454	ENSG00000104903	LYL1	lymphoblastic leukemia associated hematopoiesis regulator 1	1.57233	0.00764131
ENSOARG00000001257	ENSG00000214107	MAGEB1	Uncharacterized protein	2.92987	0.0241781
ENSOARG00000009989	ENSG00000101460	MAP1LC3A	microtubule-associated protein 1 light chain 3 alpha	-3.11983	0.0226567
ENSOARG00000003718	ENSG00000102882	MAPK3	mitogen-activated protein kinase 3	1.50071	0.00678636
ENSOARG00000006119	ENSG00000137673	MMP7	Ovis aries matrix metallopeptidase 7 (matrilysin, uterine) (MMP7), mRNA.	-1.00774	0.043174
ENSOARG00000011352	ENSG00000164078	MST1R	macrophage stimulating 1 receptor (c-met-related tyrosine kinase)	-3.98102	0.0324431
ENSOARG00000003912	ENSG00000173171	MTX1	Uncharacterized protein	2.85753	0.0104162
ENSOARG00000004225	ENSG00000171428	NAT1	Uncharacterized protein	-1.9961	0.014061
ENSOARG00000009497	ENSG00000189043	NDUFA4	Uncharacterized protein	-1.2318	0.0421038
ENSOARG00000005899	ENSG00000104825	NFKBIB	nuclear factor of kappa light polypeptide gene enhancer in B-cells inhibitor, beta	-1.95068	0.0451264
ENSOARG00000002045	ENSG00000113580	NR3C1	Ovis aries nuclear receptor subfamily 3, group C, member 1 (glucocorticoid receptor) (NR3C1), mRNA.	-1.55436	0.00270441
ENSOARG00000005551	ENSG00000197822	OCLN	Uncharacterized protein	2.03444	0.0010329
ENSOARG00000002668	ENSG00000116329	OPRD1	opioid receptor, delta 1	1.48472	0.0427439
ENSOARG00000003616	ENSG00000168092	PAFAH1B2	platelet-activating factor acetylhydrolase 1b, catalytic subunit 2 (30kDa)	-1.01829	0.0231126
ENSOARG00000010912	ENSG00000167004	PDIA3	Ovis aries protein disulfide isomerase family A, member 3 (PDIA3), mRNA.	2.08809	0.00342566
ENSOARG00000007924	ENSG00000154553	PDLIM3	PDZ and LIM domain 3	1.46569	0.0102439
ENSOARG00000002966	ENSG00000089220	PEBP1	Uncharacterized protein	-0.945452	0.0289081
ENSOARG00000007102	ENSG00000172943	PHF8	PHD finger protein 8	-1.40248	0.0285764
ENSOARG00000007664	ENSG00000171608	PIK3CD	phosphatidylinositol-4,5-bisphosphate 3-kinase, catalytic subunit delta	3.72065	0.001672
ENSOARG00000000768	ENSG00000171566	PLRG1	pleiotropic regulator 1	-1.50568	0.00605209
ENSOARG00000005581	ENSG00000109819	PPARGC1A	peroxisome proliferator-activated receptor gamma, coactivator 1 alpha	1.27895	0.0227584
ENSOARG00000011318	ENSG00000172531	PPP1CA	protein phosphatase 1, catalytic subunit, alpha isozyme	3.23229	0.0014685
ENSOARG00000012344	ENSG00000087074	PPP1R15A	protein phosphatase 1, regulatory subunit 15A	-1.57463	0.0183311
ENSOARG00000001411	ENSG00000111725	PRKAB1	protein kinase, AMP-activated, beta 1 non-catalytic subunit	1.83661	0.0198936
ENSOARG00000008896	ENSG00000183943	PRKX	protein kinase, X-linked	-0.923363	0.040393
ENSOARG00000007435	ENSG00000161542	PRPSAP1	phosphoribosyl pyrophosphate synthetase-associated protein 1	1.79117	0.0184706
ENSOARG00000003237	ENSG00000159792	PSKH1	protein serine kinase H1	5.6857	0.00245069
ENSOARG00000010211	ENSG00000011478	QPCTL	glutaminyl-peptide cyclotransferase-like	-5.52477	0.0246911
ENSOARG00000012511	ENSG00000197562	RAB40C	RAB40C, member RAS oncogene family	1.77387	0.0184908
ENSOARG00000010359	ENSG00000164754	RAD21	RAD21 homolog (S. pombe)	-3.12919	0.0175367
ENSOARG00000012673	ENSG00000159200	RCAN1	Ovis aries DSCR1-like protein (LOC443255), mRNA.	1.6322	0.022838
ENSOARG00000008890	ENSG00000204227	RING1	ring finger protein 1	-1.18779	0.017568
ENSOARG00000003693	ENSG00000174444	RPL4	Uncharacterized protein	1.17518	0.0299048
ENSOARG00000004648	ENSG00000089009	RPL6	60S ribosomal protein L6	-1.55161	0.0240215
ENSOARG00000013126	ENSG00000171858	RPS21	ribosomal protein S21	-1.76519	0.0245407
ENSOARG00000007563	ENSG00000168028	RPSA	Uncharacterized protein	1.65477	0.0142606
ENSOARG00000002537	ENSG00000174891	RSRC1	arginine/serine-rich coiled-coil 1	-1.91537	0.00226484
ENSOARG00000004977	ENSG00000175792	RUVBL1	RuvB-like AAA ATPase 1	1.58565	0.00216302
ENSOARG00000012568	ENSG00000183207	RUVBL2	RuvB-like AAA ATPase 2	1.48111	0.0361297
ENSOARG00000008766	ENSG00000204231	RXRB	retinoid X receptor, beta	1.87132	0.016709
ENSOARG00000009588	ENSG00000163602	RYBP	RING1 and YY1 binding protein	1.20534	0.0194954
ENSOARG00000000432	ENSG00000163221	S100A12	S100 calcium binding protein A12	3.51311	0.0347086
ENSOARG00000000641	ENSG00000196154	S100A4	S100 calcium binding protein A4	1.50134	0.00767237
ENSOARG00000006669	ENSG00000057149	SERPINB3	Uncharacterized protein	-1.42533	0.0362291
ENSOARG00000002816	ENSG00000133661	SFTPD	Uncharacterized protein	-1.34025	0.00847225
ENSOARG00000010940	ENSG00000145604	SKP2	Uncharacterized protein	-4.40944	0.00150412
ENSOARG00000004662	ENSG00000141646	SMAD4	Ovis aries SMAD family member 4 (SMAD4), mRNA.	-1.06386	0.0190095
ENSOARG00000009567	ENSG00000122692	SMU1	smu-1 suppressor of mec-8 and unc-52 homolog (C. elegans)	-1.97861	0.00569515
ENSOARG00000000714	ENSG00000173267	SNCG	synuclein, gamma (breast cancer-specific protein 1)	4.89151	0.0010329
ENSOARG00000007828	ENSG00000101400	SNTA1	syntrophin, alpha 1	-1.38618	0.00285141
ENSOARG00000002671	ENSG00000100603	SNW1	SNW domain containing 1	1.17116	0.0280115
ENSOARG00000000175	ENSG00000184557	SOCS3	suppressor of cytokine signaling 3	2.26472	0.0315744
ENSOARG00000006314	ENSG00000168939	SPRY3	sprouty homolog 3 (Drosophila)	2.08394	0.0403067
ENSOARG00000002893	ENSG00000135250	SRPK2	SRSF protein kinase 2	2.96195	0.0132027
ENSOARG00000002280	ENSG00000168439	STIP1	stress-induced phosphoprotein 1	-1.86024	0.0014685
ENSOARG00000005764	ENSG00000117632	STMN1		1.41977	0.0055156
ENSOARG00000009182	ENSG00000106052	TAX1BP1	Tax1 (human T-cell leukemia virus type I) binding protein 1	3.76992	0.00265455
ENSOARG00000009866	ENSG00000092377	TBL1Y	transducin (beta)-like 1, Y-linked	2.35182	0.0306581
ENSOARG00000006816	ENSG00000154582	TCEB1	Uncharacterized protein	2.69412	0.0009975
ENSOARG00000000306	ENSG00000145365	TIFA	TRAF-interacting protein with forkhead-associated domain	2.09729	0.0198192
ENSOARG00000000538	ENSG00000174125	TLR1	Ovis aries toll-like receptor 1 (TLR1), mRNA.	2.33837	0.00122646
ENSOARG00000009769	ENSG00000056972	TRAF3IP2	TRAF3 interacting protein 2	1.3897	0.0046585
ENSOARG00000000944	ENSG00000132109	TRIM21	tripartite motif containing 21	-0.990609	0.0187941
ENSOARG00000007011	ENSG00000121060	TRIM25	tripartite motif containing 25	-0.864831	0.0419818
ENSOARG00000005657	ENSG00000165699	TSC1	tuberous sclerosis 1	1.23644	0.0259616
ENSOARG00000011540	ENSG00000221983	UBA52	Ovis aries ubiqitin RPL40 fusion protein (OVUBQ-L40), mRNA.	3.92394	0.00214185
ENSOARG00000000592	ENSG00000124602	UNC5CL	unc-5 homolog C (C. elegans)-like	1.69852	0.0133761
ENSOARG00000010739	ENSG00000005007	UPF1	UPF1 regulator of nonsense transcripts homolog (yeast)	-1.59529	0.00417533
ENSOARG00000004443	ENSG00000088930	XRN2	5'-3' exoribonuclease 2	-1.62563	0.00457276
ENSOARG00000000275	ENSG00000108953	YWHAE	Uncharacterized protein	1.69001	0.0160395
ENSOARG00000010728	ENSG00000033030	ZCCHC8	zinc finger, CCHC domain containing 8	3.27365	0.0114164
