# Supplementary material for: Network Analysis of the Systemic Response to Fasciola hepatica Infection in Sheep Reveals Changes in Fibrosis, Apoptosis, Toll-Like Receptors 3/4, and B Cell Function
Source: Front Immunol. 2017 Apr 25;8:485. doi: 10.3389/fimmu.2017.00485 (PMC5403899; doi:10.3389/fimmu.2017.00485)
Supplement: Table S3 — DEG information of TLR3/TLR4 associated subnetwork extracted from network of acute and chronic stages of Fasciola hepatica infection. [file Data_Sheet_3.XLSX]

## Sheet: Description
Data Sheet S3.
This file include two parts:
(1) DEG involved in the TLR3/TLR4-related subnetwork from acute stage of Fasciola hepatica infection.
(2) DEG involved in the TLR3/TLR4-related subnetwork from chronic stage of Fasciola hepatica infection.

## Sheet: Acute stage of infection
DEG involved in the TLR3/TLR4-related subnetwork from acute stage of infection.
Id	Label	Degree	Betweenness
P04637	TP53	29	184.17
O14920	IKBKB	29	124.66
P08047	SP1	22	101.41
O15111	CHUK	21	66.13
P38398	BRCA1	20	82.32
Q04206	RELA	19	76.9
P05412	JUN	19	43.44
P63104	YWHAZ	18	56.67
P11142	HSPA8	18	56.27
P51617	IRAK1	17	100.12
P12931	SRC	17	91.09
P15336	ATF2	17	61.09
Q16539	MAPK14	17	53.45
P19438	TNFRSF1A	17	53.1
Q92905	COPS5	17	47.8
Q9UHD2	TBK1	16	57.62
P28482	MAPK1	16	54.46
P01375	TNF	16	38.09
Q14790	CASP8	16	35.7
P25963	NFKBIA	16	27.18
Q05655	PRKCD	15	47.15
P05067	APP	14	30
Q92793	CREBBP	13	29.63
P06400	RB1	13	25.55
P21580	TNFAIP3	13	21.71
P10809	HSPD1	12	35.15
P04406	GAPDH	12	27.78
Q13501	SQSTM1	12	25.54
P63244	GNB2L1	12	25.4
O00206	TLR4	11	118.56
P27361	MAPK3	11	49.66
P27348	YWHAQ	11	32.45
P04792	HSPB1	11	8.33
Q06187	BTK	10	40.28
P25445	FAS	10	15.17
P23396	RPS3	10	11.71
Q15750	TAB1	9	21.84
P67870	CSNK2B	9	20.91
P05107	ITGB2	9	19.58
P20248	CCNA2	9	12.9
P06493	CDK1	9	10.51
P10415	BCL2	9	7.48
Q13233	MAP3K1	9	5.87
P05771	PRKCB	8	16.93
P19793	RXRA	8	12.03
O43318	MAP3K7	8	10.26
Q14653	IRF3	8	9.67
Q92985	IRF7	8	8.66
P31946	YWHAB	8	6.77
P15498	VAV1	7	12.42
Q13114	TRAF3	7	6.9
Q13158	FADD	7	5.34
Q15653	NFKBIB	7	5.1
P14625	HSP90B1	6	13.49
P23528	CFL1	6	6.77
Q9NWZ3	IRAK4	5	28.3
P14598	NCF1	5	12.81
P11215	ITGAM	4	4.01
Q9HC29	NOD2	4	1.47
P18846	ATF1	4	0.89
Q8WUM4	PDCD6IP	3	1.37
Q15399	TLR1	3	1.06
P16333	NCK1	3	0.59
P08575	PTPRC	2	2.02
Q9Y2C9	TLR6	2	0.3
Q9Y6Y9	LY96	1	0

## Sheet: Chronic stage of infection
DEG involved in the TLR3/TLR4-related subnetwork from chronic stage of infection.
Id	Label	Degree	Betweenness
O14920	IKBKB	10	113.58
P05412	JUN	8	86.2
Q92905	COPS5	7	62.34
O43318	MAP3K7	7	53.48
P51617	IRAK1	5	68.55
O00206	TLR4	5	63.44
P38398	BRCA1	5	41
Q9NYJ8	TAB2	5	13.5
O75807	PPP1R15A	4	32.19
P45983	MAPK8	4	23.52
P62993	GRB2	4	16.47
P10415	BCL2	4	16.36
P35638	DDIT3	4	10.66
Q9Y4H2	IRS2	3	14.68
Q16520	BATF	3	13.82
P63220	RPS21	3	12.97
Q15306	IRF4	3	11.33
P08865	RPSA	3	10.47
Q9Y265	RUVBL1	3	9.95
P27361	MAPK3	3	9.42
P62987	UBA52	3	7.84
Q13546	RIPK1	3	0
Q0VDF9	HSPA14	2	16.21
Q9Y478	PRKAB1	2	5.8
O60216	RAD21	2	5.21
O76070	SNCG	2	1
P01100	FOS	2	0
Q9Y6Y9	LY96	1	0
Q15653	NFKBIB	1	0
Q15399	TLR1	1	0
